# Supplementary material for: Integrating network pharmacology and experimental verification to explore the mechanism of puerarin against oliguria in acute alcoholism
Source: Front Pharmacol. 2022 Oct 10;13:1006660. doi: 10.3389/fphar.2022.1006660 (PMC9589237; doi:10.3389/fphar.2022.1006660)
Supplement: Supplementary file 1 [file DataSheet1.xls]

## Sheet: GeneCards-SearchResults (1)
Gene Symbol	Description	Category	Gifts	GC Id	Relevance score	GeneCards Link
FLT3	Fms Related Receptor Tyrosine Kinase 3	Protein Coding	51	GC13M028003	77.1251	https://www.genecards.org/cgi-bin/carddisp.pl?gene=FLT3
ALDH2	Aldehyde Dehydrogenase 2 Family Member	Protein Coding	49	GC12P111766	74.1409	https://www.genecards.org/cgi-bin/carddisp.pl?gene=ALDH2
ADH1B	Alcohol Dehydrogenase 1B (Class I), Beta Polypeptide	Protein Coding	44	GC04M099304	69.5987	https://www.genecards.org/cgi-bin/carddisp.pl?gene=ADH1B
TP53	Tumor Protein P53	Protein Coding	51	GC17M007661	67.5252	https://www.genecards.org/cgi-bin/carddisp.pl?gene=TP53
ADH1C	Alcohol Dehydrogenase 1C (Class I), Gamma Polypeptide	Protein Coding	41	GC04M099336	66.3773	https://www.genecards.org/cgi-bin/carddisp.pl?gene=ADH1C								GeneCards Link
CEBPA	CCAAT Enhancer Binding Protein Alpha	Protein Coding	46	GC19M033299	65.1447	https://www.genecards.org/cgi-bin/carddisp.pl?gene=CEBPA
NPM1	Nucleophosmin 1	Protein Coding	49	GC05P171387	59.2651	https://www.genecards.org/cgi-bin/carddisp.pl?gene=NPM1
RUNX1	RUNX Family Transcription Factor 1	Protein Coding	48	GC21M034787	59.1494	https://www.genecards.org/cgi-bin/carddisp.pl?gene=RUNX1
RANBP2	RAN Binding Protein 2	Protein Coding	46	GC02P108719	55.0759	https://www.genecards.org/cgi-bin/carddisp.pl?gene=RANBP2
KMT2A	Lysine Methyltransferase 2A	Protein Coding	45	GC11P118436	52.7135	https://www.genecards.org/cgi-bin/carddisp.pl?gene=KMT2A
KIT	KIT Proto-Oncogene, Receptor Tyrosine Kinase	Protein Coding	52	GC04P054657	51.2255	https://www.genecards.org/cgi-bin/carddisp.pl?gene=KIT
HMBS	Hydroxymethylbilane Synthase	Protein Coding	43	GC11P119084	50.9903	https://www.genecards.org/cgi-bin/carddisp.pl?gene=HMBS
ETV6	ETS Variant Transcription Factor 6	Protein Coding	46	GC12P011649	50.0688	https://www.genecards.org/cgi-bin/carddisp.pl?gene=ETV6
JAK2	Janus Kinase 2	Protein Coding	51	GC09P004985	49.8457	https://www.genecards.org/cgi-bin/carddisp.pl?gene=JAK2
TNF	Tumor Necrosis Factor	Protein Coding	50	GC06P076864	49.0958	https://www.genecards.org/cgi-bin/carddisp.pl?gene=TNF
IL6	Interleukin 6	Protein Coding	48	GC07P022725	45.9987	https://www.genecards.org/cgi-bin/carddisp.pl?gene=IL6
KRAS	KRAS Proto-Oncogene, GTPase	Protein Coding	49	GC12M025204	44.558	https://www.genecards.org/cgi-bin/carddisp.pl?gene=KRAS
GATA2	GATA Binding Protein 2	Protein Coding	48	GC03M128479	44.1769	https://www.genecards.org/cgi-bin/carddisp.pl?gene=GATA2
TERT	Telomerase Reverse Transcriptase	Protein Coding	50	GC05M001253	43.4417	https://www.genecards.org/cgi-bin/carddisp.pl?gene=TERT
STAT3	Signal Transducer And Activator Of Transcription 3	Protein Coding	50	GC17M042313	42.4817	https://www.genecards.org/cgi-bin/carddisp.pl?gene=STAT3
DNMT3A	DNA Methyltransferase 3 Alpha	Protein Coding	50	GC02M025228	42.0932	https://www.genecards.org/cgi-bin/carddisp.pl?gene=DNMT3A
MIR126	MicroRNA 126	RNA Gene	23	GC09P136670	40.6964	https://www.genecards.org/cgi-bin/carddisp.pl?gene=MIR126
NUP214	Nucleoporin 214	Protein Coding	45	GC09P131125	39.9038	https://www.genecards.org/cgi-bin/carddisp.pl?gene=NUP214
CBFB	Core-Binding Factor Subunit Beta	Protein Coding	44	GC16P067063	39.5707	https://www.genecards.org/cgi-bin/carddisp.pl?gene=CBFB
RARA	Retinoic Acid Receptor Alpha	Protein Coding	48	GC17P040309	38.5922	https://www.genecards.org/cgi-bin/carddisp.pl?gene=RARA
ADH5	Alcohol Dehydrogenase 5 (Class III), Chi Polypeptide	Protein Coding	46	GC04M099070	38.4848	https://www.genecards.org/cgi-bin/carddisp.pl?gene=ADH5
CRP	C-Reactive Protein	Protein Coding	45	GC01M159725	37.2722	https://www.genecards.org/cgi-bin/carddisp.pl?gene=CRP
TET2	Tet Methylcytosine Dioxygenase 2	Protein Coding	45	GC04P105145	37.046	https://www.genecards.org/cgi-bin/carddisp.pl?gene=TET2
DRD2	Dopamine Receptor D2	Protein Coding	49	GC11M113409	36.9473	https://www.genecards.org/cgi-bin/carddisp.pl?gene=DRD2
AKR1A1	Aldo-Keto Reductase Family 1 Member A1	Protein Coding	44	GC01P045550	36.5187	https://www.genecards.org/cgi-bin/carddisp.pl?gene=AKR1A1
GATA1	GATA Binding Protein 1	Protein Coding	46	GC0XP048786	36.2237	https://www.genecards.org/cgi-bin/carddisp.pl?gene=GATA1
IDH1	Isocitrate Dehydrogenase (NADP(+)) 1	Protein Coding	51	GC02M208236	36.0133	https://www.genecards.org/cgi-bin/carddisp.pl?gene=IDH1
CYP2E1	Cytochrome P450 Family 2 Subfamily E Member 1	Protein Coding	45	GC10P133520	35.9599	https://www.genecards.org/cgi-bin/carddisp.pl?gene=CYP2E1
PAX5	Paired Box 5	Protein Coding	46	GC09M036828	35.4227	https://www.genecards.org/cgi-bin/carddisp.pl?gene=PAX5
NBN	Nibrin	Protein Coding	46	GC08M089933	35.2433	https://www.genecards.org/cgi-bin/carddisp.pl?gene=NBN
PTEN	Phosphatase And Tensin Homolog	Protein Coding	50	GC10P090708	35.2062	https://www.genecards.org/cgi-bin/carddisp.pl?gene=PTEN
GABRA2	Gamma-Aminobutyric Acid Type A Receptor Subunit Alpha2	Protein Coding	46	GC04M046243	34.7283	https://www.genecards.org/cgi-bin/carddisp.pl?gene=GABRA2
PML	PML Nuclear Body Scaffold	Protein Coding	45	GC15P073994	34.3334	https://www.genecards.org/cgi-bin/carddisp.pl?gene=PML
IL10	Interleukin 10	Protein Coding	46	GC01M206767	34.2197	https://www.genecards.org/cgi-bin/carddisp.pl?gene=IL10
ADH4	Alcohol Dehydrogenase 4 (Class II), Pi Polypeptide	Protein Coding	44	GC04M099123	34.0327	https://www.genecards.org/cgi-bin/carddisp.pl?gene=ADH4
IDH2	Isocitrate Dehydrogenase (NADP(+)) 2	Protein Coding	51	GC15M090083	33.8244	https://www.genecards.org/cgi-bin/carddisp.pl?gene=IDH2
ADH7	Alcohol Dehydrogenase 7 (Class IV), Mu Or Sigma Polypeptide	Protein Coding	44	GC04M099412	33.7128	https://www.genecards.org/cgi-bin/carddisp.pl?gene=ADH7
ABL1	ABL Proto-Oncogene 1, Non-Receptor Tyrosine Kinase	Protein Coding	51	GC09P130713	33.4955	https://www.genecards.org/cgi-bin/carddisp.pl?gene=ABL1
MIR155	MicroRNA 155	RNA Gene	20	GC21P025573	33.4361	https://www.genecards.org/cgi-bin/carddisp.pl?gene=MIR155
NSD1	Nuclear Receptor Binding SET Domain Protein 1	Protein Coding	43	GC05P177134	33.0921	https://www.genecards.org/cgi-bin/carddisp.pl?gene=NSD1
MTHFR	Methylenetetrahydrofolate Reductase	Protein Coding	48	GC01M011785	32.9429	https://www.genecards.org/cgi-bin/carddisp.pl?gene=MTHFR
PICALM	Phosphatidylinositol Binding Clathrin Assembly Protein	Protein Coding	44	GC11M085957	32.9372	https://www.genecards.org/cgi-bin/carddisp.pl?gene=PICALM
ADH1A	Alcohol Dehydrogenase 1A (Class I), Alpha Polypeptide	Protein Coding	42	GC04M099276	32.2798	https://www.genecards.org/cgi-bin/carddisp.pl?gene=ADH1A
ALB	Albumin	Protein Coding	49	GC04P073397	32.1633	https://www.genecards.org/cgi-bin/carddisp.pl?gene=ALB
HTR2A	5-Hydroxytryptamine Receptor 2A	Protein Coding	47	GC13M046831	31.6773	https://www.genecards.org/cgi-bin/carddisp.pl?gene=HTR2A
HFE	Homeostatic Iron Regulator	Protein Coding	44	GC06P026087	31.5972	https://www.genecards.org/cgi-bin/carddisp.pl?gene=HFE
LPP	LIM Domain Containing Preferred Translocation Partner In Lipoma	Protein Coding	44	GC03P188153	31.2825	https://www.genecards.org/cgi-bin/carddisp.pl?gene=LPP
MIR223	MicroRNA 223	RNA Gene	22	GC0XP066018	31.1474	https://www.genecards.org/cgi-bin/carddisp.pl?gene=MIR223
ZBTB16	Zinc Finger And BTB Domain Containing 16	Protein Coding	45	GC11P114059	30.7702	https://www.genecards.org/cgi-bin/carddisp.pl?gene=ZBTB16
IL1B	Interleukin 1 Beta	Protein Coding	46	GC02M112829	30.5989	https://www.genecards.org/cgi-bin/carddisp.pl?gene=IL1B
GPT	Glutamic--Pyruvic Transaminase	Protein Coding	41	GC08P144502	30.3083	https://www.genecards.org/cgi-bin/carddisp.pl?gene=GPT
CDKN2A	Cyclin Dependent Kinase Inhibitor 2A	Protein Coding	49	GC09M021967	30.2713	https://www.genecards.org/cgi-bin/carddisp.pl?gene=CDKN2A
STAT5B	Signal Transducer And Activator Of Transcription 5B	Protein Coding	48	GC17M042199	29.8847	https://www.genecards.org/cgi-bin/carddisp.pl?gene=STAT5B
CYP2C19	Cytochrome P450 Family 2 Subfamily C Member 19	Protein Coding	48	GC10P094762	29.8155	https://www.genecards.org/cgi-bin/carddisp.pl?gene=CYP2C19
F2	Coagulation Factor II, Thrombin	Protein Coding	48	GC11P046720	29.5845	https://www.genecards.org/cgi-bin/carddisp.pl?gene=F2
MIR210	MicroRNA 210	RNA Gene	22	GC11M002651	29.2875	https://www.genecards.org/cgi-bin/carddisp.pl?gene=MIR210
STAR	Steroidogenic Acute Regulatory Protein	Protein Coding	45	GC08M038145	28.9976	https://www.genecards.org/cgi-bin/carddisp.pl?gene=STAR
LPIN1	Lipin 1	Protein Coding	46	GC02P011677	28.8847	https://www.genecards.org/cgi-bin/carddisp.pl?gene=LPIN1
CXCL8	C-X-C Motif Chemokine Ligand 8	Protein Coding	40	GC04P073740	28.8644	https://www.genecards.org/cgi-bin/carddisp.pl?gene=CXCL8
SH3GL1	SH3 Domain Containing GRB2 Like 1, Endophilin A2	Protein Coding	42	GC19M004360	28.1608	https://www.genecards.org/cgi-bin/carddisp.pl?gene=SH3GL1
ADH6	Alcohol Dehydrogenase 6 (Class V)	Protein Coding	41	GC04M099202	27.8016	https://www.genecards.org/cgi-bin/carddisp.pl?gene=ADH6
SLC6A4	Solute Carrier Family 6 Member 4	Protein Coding	48	GC17M030194	27.7695	https://www.genecards.org/cgi-bin/carddisp.pl?gene=SLC6A4
CHIC2	Cysteine Rich Hydrophobic Domain 2	Protein Coding	37	GC04M053996	27.7596	https://www.genecards.org/cgi-bin/carddisp.pl?gene=CHIC2
MIRLET7C	MicroRNA Let-7c	RNA Gene	22	GC21P016551	26.8433	https://www.genecards.org/cgi-bin/carddisp.pl?gene=MIRLET7C
CPT2	Carnitine Palmitoyltransferase 2	Protein Coding	49	GC01P053196	26.8087	https://www.genecards.org/cgi-bin/carddisp.pl?gene=CPT2
ACTB	Actin Beta	Protein Coding	48	GC07M005527	26.4765	https://www.genecards.org/cgi-bin/carddisp.pl?gene=ACTB
CFTR	CF Transmembrane Conductance Regulator	Protein Coding	50	GC07P117287	26.4469	https://www.genecards.org/cgi-bin/carddisp.pl?gene=CFTR
MPO	Myeloperoxidase	Protein Coding	50	GC17M058269	26.4166	https://www.genecards.org/cgi-bin/carddisp.pl?gene=MPO
MYC	MYC Proto-Oncogene, BHLH Transcription Factor	Protein Coding	50	GC08P127735	26.3091	https://www.genecards.org/cgi-bin/carddisp.pl?gene=MYC
IKZF1	IKAROS Family Zinc Finger 1	Protein Coding	47	GC07P050303	26.1221	https://www.genecards.org/cgi-bin/carddisp.pl?gene=IKZF1
TRMU	TRNA Mitochondrial 2-Thiouridylase	Protein Coding	39	GC22P046330	26.0282	https://www.genecards.org/cgi-bin/carddisp.pl?gene=TRMU
MIR204	MicroRNA 204	RNA Gene	24	GC09M070809	25.8595	https://www.genecards.org/cgi-bin/carddisp.pl?gene=MIR204
ALAD	Aminolevulinate Dehydratase	Protein Coding	46	GC09M113386	25.8291	https://www.genecards.org/cgi-bin/carddisp.pl?gene=ALAD
GSTM1	Glutathione S-Transferase Mu 1	Protein Coding	41	GC01P109687	25.8196	https://www.genecards.org/cgi-bin/carddisp.pl?gene=GSTM1
TLR4	Toll Like Receptor 4	Protein Coding	50	GC09P117704	25.6423	https://www.genecards.org/cgi-bin/carddisp.pl?gene=TLR4
BRCA2	BRCA2 DNA Repair Associated	Protein Coding	48	GC13P032315	25.5852	https://www.genecards.org/cgi-bin/carddisp.pl?gene=BRCA2
MEFV	MEFV Innate Immuity Regulator, Pyrin	Protein Coding	43	GC16M006424	25.3752	https://www.genecards.org/cgi-bin/carddisp.pl?gene=MEFV
MIR34B	MicroRNA 34b	RNA Gene	22	GC11P111686	25.0501	https://www.genecards.org/cgi-bin/carddisp.pl?gene=MIR34B
GNB1	G Protein Subunit Beta 1	Protein Coding	44	GC01M001785	24.9626	https://www.genecards.org/cgi-bin/carddisp.pl?gene=GNB1
INS	Insulin	Protein Coding	46	GC11M002159	24.8785	https://www.genecards.org/cgi-bin/carddisp.pl?gene=INS
RTEL1	Regulator Of Telomere Elongation Helicase 1	Protein Coding	41	GC20P063658	24.8471	https://www.genecards.org/cgi-bin/carddisp.pl?gene=RTEL1
ACE	Angiotensin I Converting Enzyme	Protein Coding	50	GC17P063477	24.7527	https://www.genecards.org/cgi-bin/carddisp.pl?gene=ACE
BAX	BCL2 Associated X, Apoptosis Regulator	Protein Coding	47	GC19P048954	24.6516	https://www.genecards.org/cgi-bin/carddisp.pl?gene=BAX
FIP1L1	Factor Interacting With PAPOLA And CPSF1	Protein Coding	39	GC04P053418	24.5603	https://www.genecards.org/cgi-bin/carddisp.pl?gene=FIP1L1
ELANE	Elastase, Neutrophil Expressed	Protein Coding	48	GC19P002165	24.4608	https://www.genecards.org/cgi-bin/carddisp.pl?gene=ELANE
GGT1	Gamma-Glutamyltransferase 1	Protein Coding	49	GC22P024583	24.3572	https://www.genecards.org/cgi-bin/carddisp.pl?gene=GGT1
HP	Haptoglobin	Protein Coding	45	GC16P072089	24.2213	https://www.genecards.org/cgi-bin/carddisp.pl?gene=HP
ABCB1	ATP Binding Cassette Subfamily B Member 1	Protein Coding	50	GC07M087504	24.1155	https://www.genecards.org/cgi-bin/carddisp.pl?gene=ABCB1
OPRM1	Opioid Receptor Mu 1	Protein Coding	48	GC06P154075	24.0154	https://www.genecards.org/cgi-bin/carddisp.pl?gene=OPRM1
BCR	BCR Activator Of RhoGEF And GTPase	Protein Coding	50	GC22P023179	23.7284	https://www.genecards.org/cgi-bin/carddisp.pl?gene=BCR
MIR203A	MicroRNA 203a	RNA Gene	21	GC14P108823	23.5937	https://www.genecards.org/cgi-bin/carddisp.pl?gene=MIR203A
NUMA1	Nuclear Mitotic Apparatus Protein 1	Protein Coding	44	GC11M072002	23.5151	https://www.genecards.org/cgi-bin/carddisp.pl?gene=NUMA1
CCL2	C-C Motif Chemokine Ligand 2	Protein Coding	47	GC17P034255	23.4579	https://www.genecards.org/cgi-bin/carddisp.pl?gene=CCL2
SPINK1	Serine Peptidase Inhibitor Kazal Type 1	Protein Coding	42	GC05M147825	23.388	https://www.genecards.org/cgi-bin/carddisp.pl?gene=SPINK1
IFNG	Interferon Gamma	Protein Coding	47	GC12M068154	23.3671	https://www.genecards.org/cgi-bin/carddisp.pl?gene=IFNG
CSF3	Colony Stimulating Factor 3	Protein Coding	40	GC17P040015	23.3187	https://www.genecards.org/cgi-bin/carddisp.pl?gene=CSF3
SLC17A5	Solute Carrier Family 17 Member 5	Protein Coding	43	GC06M073593	23.2985	https://www.genecards.org/cgi-bin/carddisp.pl?gene=SLC17A5
APOE	Apolipoprotein E	Protein Coding	50	GC19P051999	23.1653	https://www.genecards.org/cgi-bin/carddisp.pl?gene=APOE
TBK1	TANK Binding Kinase 1	Protein Coding	48	GC12P064451	23.1553	https://www.genecards.org/cgi-bin/carddisp.pl?gene=TBK1
IL1RN	Interleukin 1 Receptor Antagonist	Protein Coding	48	GC02P120921	22.84	https://www.genecards.org/cgi-bin/carddisp.pl?gene=IL1RN
PTPN11	Protein Tyrosine Phosphatase Non-Receptor Type 11	Protein Coding	51	GC12P112418	22.6706	https://www.genecards.org/cgi-bin/carddisp.pl?gene=PTPN11
CREBBP	CREB Binding Protein	Protein Coding	51	GC16M006452	22.4561	https://www.genecards.org/cgi-bin/carddisp.pl?gene=CREBBP
BDNF	Brain Derived Neurotrophic Factor	Protein Coding	46	GC11M027654	22.372	https://www.genecards.org/cgi-bin/carddisp.pl?gene=BDNF
MIRLET7D	MicroRNA Let-7d	RNA Gene	22	GC09P094178	22.3427	https://www.genecards.org/cgi-bin/carddisp.pl?gene=MIRLET7D
MIR320A	MicroRNA 320a	RNA Gene	21	GC08M022262	22.261	https://www.genecards.org/cgi-bin/carddisp.pl?gene=MIR320A
CPOX	Coproporphyrinogen Oxidase	Protein Coding	43	GC03M098576	22.0163	https://www.genecards.org/cgi-bin/carddisp.pl?gene=CPOX
IRF3	Interferon Regulatory Factor 3	Protein Coding	45	GC19M049659	21.9859	https://www.genecards.org/cgi-bin/carddisp.pl?gene=IRF3
IL4	Interleukin 4	Protein Coding	45	GC05P132673	21.9105	https://www.genecards.org/cgi-bin/carddisp.pl?gene=IL4
PRKAR1A	Protein Kinase CAMP-Dependent Type I Regulatory Subunit Alpha	Protein Coding	50	GC17P068941	21.8752	https://www.genecards.org/cgi-bin/carddisp.pl?gene=PRKAR1A
CSF2	Colony Stimulating Factor 2	Protein Coding	42	GC05P132073	21.8411	https://www.genecards.org/cgi-bin/carddisp.pl?gene=CSF2
ERCC6L2	ERCC Excision Repair 6 Like 2	Protein Coding	37	GC09P095871	21.7931	https://www.genecards.org/cgi-bin/carddisp.pl?gene=ERCC6L2
CYP1A1	Cytochrome P450 Family 1 Subfamily A Member 1	Protein Coding	48	GC15M074719	21.7537	https://www.genecards.org/cgi-bin/carddisp.pl?gene=CYP1A1
MYB	MYB Proto-Oncogene, Transcription Factor	Protein Coding	49	GC06P135180	21.7473	https://www.genecards.org/cgi-bin/carddisp.pl?gene=MYB
MIR15A	MicroRNA 15a	RNA Gene	17	GC13M050049	21.6923	https://www.genecards.org/cgi-bin/carddisp.pl?gene=MIR15A
COMT	Catechol-O-Methyltransferase	Protein Coding	50	GC22P019941	21.6786	https://www.genecards.org/cgi-bin/carddisp.pl?gene=COMT
MIR122	MicroRNA 122	RNA Gene	22	GC18P058451	21.5749	https://www.genecards.org/cgi-bin/carddisp.pl?gene=MIR122
ALDH9A1	Aldehyde Dehydrogenase 9 Family Member A1	Protein Coding	41	GC01M165677	21.3774	https://www.genecards.org/cgi-bin/carddisp.pl?gene=ALDH9A1
NABP1	Nucleic Acid Binding Protein 1	Protein Coding	33	GC02P191678	21.3545	https://www.genecards.org/cgi-bin/carddisp.pl?gene=NABP1
HLA-B	Major Histocompatibility Complex, Class I, B	Protein Coding	46	GC06M061261	21.3011	https://www.genecards.org/cgi-bin/carddisp.pl?gene=HLA-B
MIR34A	MicroRNA 34a	RNA Gene	23	GC01M009151	21.2564	https://www.genecards.org/cgi-bin/carddisp.pl?gene=MIR34A
RUNX1T1	RUNX1 Partner Transcriptional Co-Repressor 1	Protein Coding	39	GC08M091954	21.1972	https://www.genecards.org/cgi-bin/carddisp.pl?gene=RUNX1T1
WT1	WT1 Transcription Factor	Protein Coding	48	GC11M032365	21.0093	https://www.genecards.org/cgi-bin/carddisp.pl?gene=WT1
SLC6A3	Solute Carrier Family 6 Member 3	Protein Coding	49	GC05M001392	20.8943	https://www.genecards.org/cgi-bin/carddisp.pl?gene=SLC6A3
BCOR	BCL6 Corepressor	Protein Coding	42	GC0XM040049	20.8709	https://www.genecards.org/cgi-bin/carddisp.pl?gene=BCOR
TF	Transferrin	Protein Coding	49	GC03P133805	20.8625	https://www.genecards.org/cgi-bin/carddisp.pl?gene=TF
GSTP1	Glutathione S-Transferase Pi 1	Protein Coding	49	GC11P067583	20.8308	https://www.genecards.org/cgi-bin/carddisp.pl?gene=GSTP1
THBD	Thrombomodulin	Protein Coding	45	GC20M023026	20.6401	https://www.genecards.org/cgi-bin/carddisp.pl?gene=THBD
IRF2BP2	Interferon Regulatory Factor 2 Binding Protein 2	Protein Coding	36	GC01M234604	20.5417	https://www.genecards.org/cgi-bin/carddisp.pl?gene=IRF2BP2
TBL1XR1	TBL1X Receptor 1	Protein Coding	44	GC03M177019	20.5012	https://www.genecards.org/cgi-bin/carddisp.pl?gene=TBL1XR1
IL2	Interleukin 2	Protein Coding	44	GC04M122451	20.4836	https://www.genecards.org/cgi-bin/carddisp.pl?gene=IL2
MIR21	MicroRNA 21	RNA Gene	25	GC17P059841	20.3882	https://www.genecards.org/cgi-bin/carddisp.pl?gene=MIR21
MYH11	Myosin Heavy Chain 11	Protein Coding	45	GC16M015704	20.2879	https://www.genecards.org/cgi-bin/carddisp.pl?gene=MYH11
ICAM1	Intercellular Adhesion Molecule 1	Protein Coding	49	GC19P010310	20.2605	https://www.genecards.org/cgi-bin/carddisp.pl?gene=ICAM1
CREB1	CAMP Responsive Element Binding Protein 1	Protein Coding	48	GC02P207529	20.1667	https://www.genecards.org/cgi-bin/carddisp.pl?gene=CREB1
PNPLA3	Patatin Like Phospholipase Domain Containing 3	Protein Coding	41	GC22P043923	20.1489	https://www.genecards.org/cgi-bin/carddisp.pl?gene=PNPLA3
POMC	Proopiomelanocortin	Protein Coding	48	GC02M025160	20.101	https://www.genecards.org/cgi-bin/carddisp.pl?gene=POMC
MIR16-1	MicroRNA 16-1	RNA Gene	22	GC13M050048	20.0388	https://www.genecards.org/cgi-bin/carddisp.pl?gene=MIR16-1
NUP98	Nucleoporin 98 And 96 Precursor	Protein Coding	43	GC11M003671	20.0046	https://www.genecards.org/cgi-bin/carddisp.pl?gene=NUP98
NRAS	NRAS Proto-Oncogene, GTPase	Protein Coding	48	GC01M114704	19.992	https://www.genecards.org/cgi-bin/carddisp.pl?gene=NRAS
MIRLET7A3	MicroRNA Let-7a-3	RNA Gene	21	GC22P046112	19.9643	https://www.genecards.org/cgi-bin/carddisp.pl?gene=MIRLET7A3
LPL	Lipoprotein Lipase	Protein Coding	49	GC08P019901	19.7572	https://www.genecards.org/cgi-bin/carddisp.pl?gene=LPL
IL18	Interleukin 18	Protein Coding	42	GC11M112143	19.7131	https://www.genecards.org/cgi-bin/carddisp.pl?gene=IL18
MIR152	MicroRNA 152	RNA Gene	22	GC17M048037	19.6812	https://www.genecards.org/cgi-bin/carddisp.pl?gene=MIR152
VEGFA	Vascular Endothelial Growth Factor A	Protein Coding	47	GC06P043770	19.5712	https://www.genecards.org/cgi-bin/carddisp.pl?gene=VEGFA
NOTCH1	Notch Receptor 1	Protein Coding	49	GC09M137332	19.4489	https://www.genecards.org/cgi-bin/carddisp.pl?gene=NOTCH1
JAK1	Janus Kinase 1	Protein Coding	52	GC01M064833	19.4268	https://www.genecards.org/cgi-bin/carddisp.pl?gene=JAK1
MMP9	Matrix Metallopeptidase 9	Protein Coding	53	GC20P046008	19.4118	https://www.genecards.org/cgi-bin/carddisp.pl?gene=MMP9
HRAS	HRas Proto-Oncogene, GTPase	Protein Coding	50	GC11M002647	19.3422	https://www.genecards.org/cgi-bin/carddisp.pl?gene=HRAS
IL3	Interleukin 3	Protein Coding	42	GC05P132060	19.3395	https://www.genecards.org/cgi-bin/carddisp.pl?gene=IL3
SETD2	SET Domain Containing 2, Histone Lysine Methyltransferase	Protein Coding	46	GC03M047033	19.2961	https://www.genecards.org/cgi-bin/carddisp.pl?gene=SETD2
CASP3	Caspase 3	Protein Coding	48	GC04M184627	19.2535	https://www.genecards.org/cgi-bin/carddisp.pl?gene=CASP3
LCN2	Lipocalin 2	Protein Coding	43	GC09P128149	19.2447	https://www.genecards.org/cgi-bin/carddisp.pl?gene=LCN2
ALDH1A1	Aldehyde Dehydrogenase 1 Family Member A1	Protein Coding	46	GC09M072900	19.1703	https://www.genecards.org/cgi-bin/carddisp.pl?gene=ALDH1A1
TLR3	Toll Like Receptor 3	Protein Coding	50	GC04P186059	19.1376	https://www.genecards.org/cgi-bin/carddisp.pl?gene=TLR3
PPARG	Peroxisome Proliferator Activated Receptor Gamma	Protein Coding	51	GC03P012287	19.0527	https://www.genecards.org/cgi-bin/carddisp.pl?gene=PPARG
THPO	Thrombopoietin	Protein Coding	42	GC03M184371	19.0377	https://www.genecards.org/cgi-bin/carddisp.pl?gene=THPO
PRSS1	Serine Protease 1	Protein Coding	45	GC07P147603	19.0028	https://www.genecards.org/cgi-bin/carddisp.pl?gene=PRSS1
SEPTIN9	Septin 9	Protein Coding	34	GC17P077282	18.9679	https://www.genecards.org/cgi-bin/carddisp.pl?gene=SEPTIN9
TLR2	Toll Like Receptor 2	Protein Coding	50	GC04P153684	18.8431	https://www.genecards.org/cgi-bin/carddisp.pl?gene=TLR2
F5	Coagulation Factor V	Protein Coding	46	GC01M169511	18.7179	https://www.genecards.org/cgi-bin/carddisp.pl?gene=F5
BCL2	BCL2 Apoptosis Regulator	Protein Coding	49	GC18M063123	18.5995	https://www.genecards.org/cgi-bin/carddisp.pl?gene=BCL2
MECOM	MDS1 And EVI1 Complex Locus	Protein Coding	46	GC03M169083	18.4929	https://www.genecards.org/cgi-bin/carddisp.pl?gene=MECOM
CDKN2B	Cyclin Dependent Kinase Inhibitor 2B	Protein Coding	47	GC09M022002	18.3528	https://www.genecards.org/cgi-bin/carddisp.pl?gene=CDKN2B
GRIN2B	Glutamate Ionotropic Receptor NMDA Type Subunit 2B	Protein Coding	50	GC12M013437	18.3398	https://www.genecards.org/cgi-bin/carddisp.pl?gene=GRIN2B
ATM	ATM Serine/Threonine Kinase	Protein Coding	52	GC11P108222	18.3137	https://www.genecards.org/cgi-bin/carddisp.pl?gene=ATM
LEP	Leptin	Protein Coding	46	GC07P128241	18.3096	https://www.genecards.org/cgi-bin/carddisp.pl?gene=LEP
SERPINE1	Serpin Family E Member 1	Protein Coding	49	GC07P101127	18.2232	https://www.genecards.org/cgi-bin/carddisp.pl?gene=SERPINE1
ANPEP	Alanyl Aminopeptidase, Membrane	Protein Coding	49	GC15M089784	18.1603	https://www.genecards.org/cgi-bin/carddisp.pl?gene=ANPEP
CYP3A4	Cytochrome P450 Family 3 Subfamily A Member 4	Protein Coding	49	GC07M099759	18.1177	https://www.genecards.org/cgi-bin/carddisp.pl?gene=CYP3A4
HLA-DRB1	Major Histocompatibility Complex, Class II, DR Beta 1	Protein Coding	46	GC06M032578	18.0997	https://www.genecards.org/cgi-bin/carddisp.pl?gene=HLA-DRB1
CTNNB1	Catenin Beta 1	Protein Coding	52	GC03P041236	18.0821	https://www.genecards.org/cgi-bin/carddisp.pl?gene=CTNNB1
ASXL1	ASXL Transcriptional Regulator 1	Protein Coding	43	GC20P032585	18.0573	https://www.genecards.org/cgi-bin/carddisp.pl?gene=ASXL1
AKT1	AKT Serine/Threonine Kinase 1	Protein Coding	52	GC14M104769	18.0382	https://www.genecards.org/cgi-bin/carddisp.pl?gene=AKT1
CSF3R	Colony Stimulating Factor 3 Receptor	Protein Coding	46	GC01M036466	17.9603	https://www.genecards.org/cgi-bin/carddisp.pl?gene=CSF3R
NOS3	Nitric Oxide Synthase 3	Protein Coding	50	GC07P150990	17.9588	https://www.genecards.org/cgi-bin/carddisp.pl?gene=NOS3
PLAT	Plasminogen Activator, Tissue Type	Protein Coding	48	GC08M042174	17.9373	https://www.genecards.org/cgi-bin/carddisp.pl?gene=PLAT
BAALC	BAALC Binder Of MAP3K1 And KLF4	Protein Coding	36	GC08P103142	17.8323	https://www.genecards.org/cgi-bin/carddisp.pl?gene=BAALC
TRAF3	TNF Receptor Associated Factor 3	Protein Coding	46	GC14P108806	17.768	https://www.genecards.org/cgi-bin/carddisp.pl?gene=TRAF3
TGFB1	Transforming Growth Factor Beta 1	Protein Coding	50	GC19M041301	17.6615	https://www.genecards.org/cgi-bin/carddisp.pl?gene=TGFB1
U2AF1	U2 Small Nuclear RNA Auxiliary Factor 1	Protein Coding	42	GC21M043092	17.6305	https://www.genecards.org/cgi-bin/carddisp.pl?gene=U2AF1
MDM2	MDM2 Proto-Oncogene	Protein Coding	52	GC12P068808	17.6231	https://www.genecards.org/cgi-bin/carddisp.pl?gene=MDM2
CASP8	Caspase 8	Protein Coding	50	GC02P201233	17.5134	https://www.genecards.org/cgi-bin/carddisp.pl?gene=CASP8
EGF	Epidermal Growth Factor	Protein Coding	50	GC04P109912	17.4318	https://www.genecards.org/cgi-bin/carddisp.pl?gene=EGF
HGF	Hepatocyte Growth Factor	Protein Coding	51	GC07M081699	17.4262	https://www.genecards.org/cgi-bin/carddisp.pl?gene=HGF
FAS	Fas Cell Surface Death Receptor	Protein Coding	49	GC10P090723	17.314	https://www.genecards.org/cgi-bin/carddisp.pl?gene=FAS
KAT6A	Lysine Acetyltransferase 6A	Protein Coding	42	GC08M041929	17.3019	https://www.genecards.org/cgi-bin/carddisp.pl?gene=KAT6A
JUN	Jun Proto-Oncogene, AP-1 Transcription Factor Subunit	Protein Coding	47	GC01M058780	17.2858	https://www.genecards.org/cgi-bin/carddisp.pl?gene=JUN
GSTT1	Glutathione S-Transferase Theta 1	Protein Coding	33	GC22Mi00270	17.2403	https://www.genecards.org/cgi-bin/carddisp.pl?gene=GSTT1
CTLA4	Cytotoxic T-Lymphocyte Associated Protein 4	Protein Coding	44	GC02P203867	17.2259	https://www.genecards.org/cgi-bin/carddisp.pl?gene=CTLA4
ERBB3	Erb-B2 Receptor Tyrosine Kinase 3	Protein Coding	52	GC12P057065	17.2056	https://www.genecards.org/cgi-bin/carddisp.pl?gene=ERBB3
STAT1	Signal Transducer And Activator Of Transcription 1	Protein Coding	51	GC02M190908	17.1592	https://www.genecards.org/cgi-bin/carddisp.pl?gene=STAT1
CD14	CD14 Molecule	Protein Coding	45	GC05M140631	17.0872	https://www.genecards.org/cgi-bin/carddisp.pl?gene=CD14
CCND1	Cyclin D1	Protein Coding	50	GC11P069641	17.0548	https://www.genecards.org/cgi-bin/carddisp.pl?gene=CCND1
APOB	Apolipoprotein B	Protein Coding	46	GC02M020956	16.9438	https://www.genecards.org/cgi-bin/carddisp.pl?gene=APOB
NBAS	NBAS Subunit Of NRZ Tethering Complex	Protein Coding	40	GC02M014998	16.9284	https://www.genecards.org/cgi-bin/carddisp.pl?gene=NBAS
CCR5	C-C Motif Chemokine Receptor 5	Protein Coding	45	GC03P046383	16.9265	https://www.genecards.org/cgi-bin/carddisp.pl?gene=CCR5
CCL5	C-C Motif Chemokine Ligand 5	Protein Coding	42	GC17M035871	16.9248	https://www.genecards.org/cgi-bin/carddisp.pl?gene=CCL5
SF3B1	Splicing Factor 3b Subunit 1	Protein Coding	45	GC02M197401	16.8933	https://www.genecards.org/cgi-bin/carddisp.pl?gene=SF3B1
TRB	T Cell Receptor Beta Locus	Protein Coding	18	GC07P147873	16.8697	https://www.genecards.org/cgi-bin/carddisp.pl?gene=TRB
MRTFA	Myocardin Related Transcription Factor A	Protein Coding	34	GC22M055557	16.8236	https://www.genecards.org/cgi-bin/carddisp.pl?gene=MRTFA
PIK3CA	Phosphatidylinositol-4,5-Bisphosphate 3-Kinase Catalytic Subunit Alpha	Protein Coding	52	GC03P179148	16.7858	https://www.genecards.org/cgi-bin/carddisp.pl?gene=PIK3CA
SOD1	Superoxide Dismutase 1	Protein Coding	50	GC21P031659	16.7619	https://www.genecards.org/cgi-bin/carddisp.pl?gene=SOD1
FASLG	Fas Ligand	Protein Coding	46	GC01P172628	16.7374	https://www.genecards.org/cgi-bin/carddisp.pl?gene=FASLG
BRCA1	BRCA1 DNA Repair Associated	Protein Coding	49	GC17M043044	16.7075	https://www.genecards.org/cgi-bin/carddisp.pl?gene=BRCA1
CD36	CD36 Molecule	Protein Coding	47	GC07P080369	16.6995	https://www.genecards.org/cgi-bin/carddisp.pl?gene=CD36
ADIPOQ	Adiponectin, C1Q And Collagen Domain Containing	Protein Coding	45	GC03P186842	16.6888	https://www.genecards.org/cgi-bin/carddisp.pl?gene=ADIPOQ
KITLG	KIT Ligand	Protein Coding	44	GC12M088492	16.6597	https://www.genecards.org/cgi-bin/carddisp.pl?gene=KITLG
SERPINA1	Serpin Family A Member 1	Protein Coding	48	GC14M094376	16.6239	https://www.genecards.org/cgi-bin/carddisp.pl?gene=SERPINA1
MPL	MPL Proto-Oncogene, Thrombopoietin Receptor	Protein Coding	46	GC01P043337	16.608	https://www.genecards.org/cgi-bin/carddisp.pl?gene=MPL
G6PD	Glucose-6-Phosphate Dehydrogenase	Protein Coding	49	GC0XM154531	16.5754	https://www.genecards.org/cgi-bin/carddisp.pl?gene=G6PD
HLA-A	Major Histocompatibility Complex, Class I, A	Protein Coding	46	GC06P076821	16.564	https://www.genecards.org/cgi-bin/carddisp.pl?gene=HLA-A
JAK3	Janus Kinase 3	Protein Coding	50	GC19M017824	16.5525	https://www.genecards.org/cgi-bin/carddisp.pl?gene=JAK3
UROD	Uroporphyrinogen Decarboxylase	Protein Coding	44	GC01P045270	16.5492	https://www.genecards.org/cgi-bin/carddisp.pl?gene=UROD
NPPB	Natriuretic Peptide B	Protein Coding	43	GC01M011858	16.5322	https://www.genecards.org/cgi-bin/carddisp.pl?gene=NPPB
F3	Coagulation Factor III, Tissue Factor	Protein Coding	45	GC01M094570	16.5258	https://www.genecards.org/cgi-bin/carddisp.pl?gene=F3
NCAM1	Neural Cell Adhesion Molecule 1	Protein Coding	46	GC11P112961	16.5203	https://www.genecards.org/cgi-bin/carddisp.pl?gene=NCAM1
TRD	T Cell Receptor Delta Locus	Protein Coding	13	GC14P030776	16.488	https://www.genecards.org/cgi-bin/carddisp.pl?gene=TRD
CAT	Catalase	Protein Coding	49	GC11P034460	16.4678	https://www.genecards.org/cgi-bin/carddisp.pl?gene=CAT
PTGS2	Prostaglandin-Endoperoxide Synthase 2	Protein Coding	48	GC01M186640	16.4572	https://www.genecards.org/cgi-bin/carddisp.pl?gene=PTGS2
ADAMTS13	ADAM Metallopeptidase With Thrombospondin Type 1 Motif 13	Protein Coding	48	GC09P133414	16.4567	https://www.genecards.org/cgi-bin/carddisp.pl?gene=ADAMTS13
CHEK2	Checkpoint Kinase 2	Protein Coding	52	GC22M028687	16.4565	https://www.genecards.org/cgi-bin/carddisp.pl?gene=CHEK2
MIR27A	MicroRNA 27a	RNA Gene	24	GC19M014387	16.4078	https://www.genecards.org/cgi-bin/carddisp.pl?gene=MIR27A
IL17A	Interleukin 17A	Protein Coding	41	GC06P052186	16.3709	https://www.genecards.org/cgi-bin/carddisp.pl?gene=IL17A
MME	Membrane Metalloendopeptidase	Protein Coding	49	GC03P155024	16.3525	https://www.genecards.org/cgi-bin/carddisp.pl?gene=MME
REN	Renin	Protein Coding	48	GC01M204154	16.3328	https://www.genecards.org/cgi-bin/carddisp.pl?gene=REN
CD4	CD4 Molecule	Protein Coding	48	GC12P006786	16.3304	https://www.genecards.org/cgi-bin/carddisp.pl?gene=CD4
AVP	Arginine Vasopressin	Protein Coding	45	GC20M003082	16.2702	https://www.genecards.org/cgi-bin/carddisp.pl?gene=AVP
EGFR	Epidermal Growth Factor Receptor	Protein Coding	52	GC07P055019	16.2336	https://www.genecards.org/cgi-bin/carddisp.pl?gene=EGFR
EPO	Erythropoietin	Protein Coding	41	GC07P100720	16.2169	https://www.genecards.org/cgi-bin/carddisp.pl?gene=EPO
CHAT	Choline O-Acetyltransferase	Protein Coding	47	GC10P049609	16.1542	https://www.genecards.org/cgi-bin/carddisp.pl?gene=CHAT
LBP	Lipopolysaccharide Binding Protein	Protein Coding	44	GC20P038346	16.1375	https://www.genecards.org/cgi-bin/carddisp.pl?gene=LBP
NPPA	Natriuretic Peptide A	Protein Coding	45	GC01M011846	16.1338	https://www.genecards.org/cgi-bin/carddisp.pl?gene=NPPA
CXCR4	C-X-C Motif Chemokine Receptor 4	Protein Coding	50	GC02M136114	16.0733	https://www.genecards.org/cgi-bin/carddisp.pl?gene=CXCR4
ITGAM	Integrin Subunit Alpha M	Protein Coding	46	GC16P039480	16.0728	https://www.genecards.org/cgi-bin/carddisp.pl?gene=ITGAM
MAPT	Microtubule Associated Protein Tau	Protein Coding	49	GC17P045894	16.0642	https://www.genecards.org/cgi-bin/carddisp.pl?gene=MAPT
NOTCH3	Notch Receptor 3	Protein Coding	49	GC19M015159	16.0122	https://www.genecards.org/cgi-bin/carddisp.pl?gene=NOTCH3
CTRC	Chymotrypsin C	Protein Coding	44	GC01P015438	15.9827	https://www.genecards.org/cgi-bin/carddisp.pl?gene=CTRC
XIAP	X-Linked Inhibitor Of Apoptosis	Protein Coding	47	GC0XP123859	15.9699	https://www.genecards.org/cgi-bin/carddisp.pl?gene=XIAP
FGFR1	Fibroblast Growth Factor Receptor 1	Protein Coding	53	GC08M038400	15.9623	https://www.genecards.org/cgi-bin/carddisp.pl?gene=FGFR1
ABCC1	ATP Binding Cassette Subfamily C Member 1	Protein Coding	48	GC16P015949	15.9115	https://www.genecards.org/cgi-bin/carddisp.pl?gene=ABCC1
HADHA	Hydroxyacyl-CoA Dehydrogenase Trifunctional Multienzyme Complex Subunit Alpha	Protein Coding	46	GC02M026190	15.8946	https://www.genecards.org/cgi-bin/carddisp.pl?gene=HADHA
LEPR	Leptin Receptor	Protein Coding	49	GC01P065421	15.8472	https://www.genecards.org/cgi-bin/carddisp.pl?gene=LEPR
HIF1A	Hypoxia Inducible Factor 1 Subunit Alpha	Protein Coding	46	GC14P061695	15.811	https://www.genecards.org/cgi-bin/carddisp.pl?gene=HIF1A
MIR17	MicroRNA 17	RNA Gene	21	GC13P091350	15.8035	https://www.genecards.org/cgi-bin/carddisp.pl?gene=MIR17
APOA1	Apolipoprotein A1	Protein Coding	48	GC11M116835	15.7216	https://www.genecards.org/cgi-bin/carddisp.pl?gene=APOA1
SERPINA3	Serpin Family A Member 3	Protein Coding	44	GC14P094612	15.7062	https://www.genecards.org/cgi-bin/carddisp.pl?gene=SERPINA3
CFH	Complement Factor H	Protein Coding	46	GC01P196621	15.6899	https://www.genecards.org/cgi-bin/carddisp.pl?gene=CFH
CCK	Cholecystokinin	Protein Coding	42	GC03M042274	15.6765	https://www.genecards.org/cgi-bin/carddisp.pl?gene=CCK
HBB	Hemoglobin Subunit Beta	Protein Coding	45	GC11M006229	15.6595	https://www.genecards.org/cgi-bin/carddisp.pl?gene=HBB
FOS	Fos Proto-Oncogene, AP-1 Transcription Factor Subunit	Protein Coding	50	GC14P075278	15.6515	https://www.genecards.org/cgi-bin/carddisp.pl?gene=FOS
SAMD9L	Sterile Alpha Motif Domain Containing 9 Like	Protein Coding	37	GC07M093130	15.6411	https://www.genecards.org/cgi-bin/carddisp.pl?gene=SAMD9L
NR3C1	Nuclear Receptor Subfamily 3 Group C Member 1	Protein Coding	49	GC05M143277	15.5864	https://www.genecards.org/cgi-bin/carddisp.pl?gene=NR3C1
MAOA	Monoamine Oxidase A	Protein Coding	48	GC0XP043654	15.5629	https://www.genecards.org/cgi-bin/carddisp.pl?gene=MAOA
SET	SET Nuclear Proto-Oncogene	Protein Coding	45	GC09P128809	15.5373	https://www.genecards.org/cgi-bin/carddisp.pl?gene=SET
C3	Complement C3	Protein Coding	48	GC19M006677	15.5126	https://www.genecards.org/cgi-bin/carddisp.pl?gene=C3
VHL	Von Hippel-Lindau Tumor Suppressor	Protein Coding	45	GC03P012055	15.4437	https://www.genecards.org/cgi-bin/carddisp.pl?gene=VHL
GHRL	Ghrelin And Obestatin Prepropeptide	Protein Coding	43	GC03M010285	15.4357	https://www.genecards.org/cgi-bin/carddisp.pl?gene=GHRL
NF1	Neurofibromin 1	Protein Coding	48	GC17P031094	15.3506	https://www.genecards.org/cgi-bin/carddisp.pl?gene=NF1
SST	Somatostatin	Protein Coding	41	GC03M187668	15.3202	https://www.genecards.org/cgi-bin/carddisp.pl?gene=SST
MAPK1	Mitogen-Activated Protein Kinase 1	Protein Coding	50	GC22M021759	15.2767	https://www.genecards.org/cgi-bin/carddisp.pl?gene=MAPK1
TLX3	T Cell Leukemia Homeobox 3	Protein Coding	37	GC05P171309	15.2643	https://www.genecards.org/cgi-bin/carddisp.pl?gene=TLX3
HTR3A	5-Hydroxytryptamine Receptor 3A	Protein Coding	46	GC11P113974	15.2483	https://www.genecards.org/cgi-bin/carddisp.pl?gene=HTR3A
NQO1	NAD(P)H Quinone Dehydrogenase 1	Protein Coding	47	GC16M069706	15.2471	https://www.genecards.org/cgi-bin/carddisp.pl?gene=NQO1
IFNA1	Interferon Alpha 1	Protein Coding	40	GC09P021577	15.2465	https://www.genecards.org/cgi-bin/carddisp.pl?gene=IFNA1
IL2RA	Interleukin 2 Receptor Subunit Alpha	Protein Coding	49	GC10M006010	15.2174	https://www.genecards.org/cgi-bin/carddisp.pl?gene=IL2RA
CDKN1A	Cyclin Dependent Kinase Inhibitor 1A	Protein Coding	48	GC06P077011	15.161	https://www.genecards.org/cgi-bin/carddisp.pl?gene=CDKN1A
MTOR	Mechanistic Target Of Rapamycin Kinase	Protein Coding	52	GC01M011106	15.1326	https://www.genecards.org/cgi-bin/carddisp.pl?gene=MTOR
CALR	Calreticulin	Protein Coding	50	GC19P012938	15.1152	https://www.genecards.org/cgi-bin/carddisp.pl?gene=CALR
TICAM1	Toll Like Receptor Adaptor Molecule 1	Protein Coding	43	GC19M004815	15.1152	https://www.genecards.org/cgi-bin/carddisp.pl?gene=TICAM1
KRT18	Keratin 18	Protein Coding	48	GC12P052948	15.078	https://www.genecards.org/cgi-bin/carddisp.pl?gene=KRT18
ABCG2	ATP Binding Cassette Subfamily G Member 2 (Junior Blood Group)	Protein Coding	49	GC04M088090	15.0653	https://www.genecards.org/cgi-bin/carddisp.pl?gene=ABCG2
ADRB2	Adrenoceptor Beta 2	Protein Coding	48	GC05P148825	15.0631	https://www.genecards.org/cgi-bin/carddisp.pl?gene=ADRB2
IGF1	Insulin Like Growth Factor 1	Protein Coding	48	GC12M102395	15.0159	https://www.genecards.org/cgi-bin/carddisp.pl?gene=IGF1
CXCL12	C-X-C Motif Chemokine Ligand 12	Protein Coding	44	GC10M044294	14.9959	https://www.genecards.org/cgi-bin/carddisp.pl?gene=CXCL12
IL1R1	Interleukin 1 Receptor Type 1	Protein Coding	45	GC02P102136	14.9847	https://www.genecards.org/cgi-bin/carddisp.pl?gene=IL1R1
NOS2	Nitric Oxide Synthase 2	Protein Coding	48	GC17M027756	14.9844	https://www.genecards.org/cgi-bin/carddisp.pl?gene=NOS2
PRSS2	Serine Protease 2	Protein Coding	39	GC07P147617	14.9513	https://www.genecards.org/cgi-bin/carddisp.pl?gene=PRSS2
NPY	Neuropeptide Y	Protein Coding	45	GC07P024290	14.9483	https://www.genecards.org/cgi-bin/carddisp.pl?gene=NPY
PTPRC	Protein Tyrosine Phosphatase Receptor Type C	Protein Coding	50	GC01P198607	14.8659	https://www.genecards.org/cgi-bin/carddisp.pl?gene=PTPRC
SERPINC1	Serpin Family C Member 1	Protein Coding	47	GC01M174490	14.8031	https://www.genecards.org/cgi-bin/carddisp.pl?gene=SERPINC1
LIPC	Lipase C, Hepatic Type	Protein Coding	46	GC15P058410	14.7735	https://www.genecards.org/cgi-bin/carddisp.pl?gene=LIPC
ADORA2A	Adenosine A2a Receptor	Protein Coding	45	GC22P024417	14.759	https://www.genecards.org/cgi-bin/carddisp.pl?gene=ADORA2A
EP300	E1A Binding Protein P300	Protein Coding	49	GC22P041091	14.7105	https://www.genecards.org/cgi-bin/carddisp.pl?gene=EP300
IL13	Interleukin 13	Protein Coding	42	GC05P132656	14.6891	https://www.genecards.org/cgi-bin/carddisp.pl?gene=IL13
CD34	CD34 Molecule	Protein Coding	43	GC01M207880	14.5885	https://www.genecards.org/cgi-bin/carddisp.pl?gene=CD34
PLG	Plasminogen	Protein Coding	48	GC06P160702	14.5751	https://www.genecards.org/cgi-bin/carddisp.pl?gene=PLG
CP	Ceruloplasmin	Protein Coding	49	GC03M149162	14.5266	https://www.genecards.org/cgi-bin/carddisp.pl?gene=CP
CYP1A2	Cytochrome P450 Family 1 Subfamily A Member 2	Protein Coding	46	GC15P074748	14.5191	https://www.genecards.org/cgi-bin/carddisp.pl?gene=CYP1A2
PIK3C2A	Phosphatidylinositol-4-Phosphate 3-Kinase Catalytic Subunit Type 2 Alpha	Protein Coding	46	GC11M017506	14.5172	https://www.genecards.org/cgi-bin/carddisp.pl?gene=PIK3C2A
CDKN1B	Cyclin Dependent Kinase Inhibitor 1B	Protein Coding	46	GC12P018790	14.4778	https://www.genecards.org/cgi-bin/carddisp.pl?gene=CDKN1B
MIR146A	MicroRNA 146a	RNA Gene	23	GC05P160485	14.4329	https://www.genecards.org/cgi-bin/carddisp.pl?gene=MIR146A
IL1A	Interleukin 1 Alpha	Protein Coding	43	GC02M112773	14.4166	https://www.genecards.org/cgi-bin/carddisp.pl?gene=IL1A
TSPO	Translocator Protein	Protein Coding	42	GC22P043151	14.4135	https://www.genecards.org/cgi-bin/carddisp.pl?gene=TSPO
IL7	Interleukin 7	Protein Coding	41	GC08M078689	14.3986	https://www.genecards.org/cgi-bin/carddisp.pl?gene=IL7
CRH	Corticotropin Releasing Hormone	Protein Coding	44	GC08M066176	14.3419	https://www.genecards.org/cgi-bin/carddisp.pl?gene=CRH
PON1	Paraoxonase 1	Protein Coding	47	GC07M095297	14.315	https://www.genecards.org/cgi-bin/carddisp.pl?gene=PON1
ESR1	Estrogen Receptor 1	Protein Coding	52	GC06P151656	14.3079	https://www.genecards.org/cgi-bin/carddisp.pl?gene=ESR1
MB	Myoglobin	Protein Coding	43	GC22M035606	14.2921	https://www.genecards.org/cgi-bin/carddisp.pl?gene=MB
CEBPB	CCAAT Enhancer Binding Protein Beta	Protein Coding	43	GC20P050190	14.2151	https://www.genecards.org/cgi-bin/carddisp.pl?gene=CEBPB
ANXA5	Annexin A5	Protein Coding	45	GC04M121667	14.215	https://www.genecards.org/cgi-bin/carddisp.pl?gene=ANXA5
TTR	Transthyretin	Protein Coding	48	GC18P031557	14.2035	https://www.genecards.org/cgi-bin/carddisp.pl?gene=TTR
PPOX	Protoporphyrinogen Oxidase	Protein Coding	43	GC01P161302	14.2009	https://www.genecards.org/cgi-bin/carddisp.pl?gene=PPOX
MBL2	Mannose Binding Lectin 2	Protein Coding	46	GC10M052760	14.1889	https://www.genecards.org/cgi-bin/carddisp.pl?gene=MBL2
ERBB2	Erb-B2 Receptor Tyrosine Kinase 2	Protein Coding	53	GC17P039687	14.1381	https://www.genecards.org/cgi-bin/carddisp.pl?gene=ERBB2
CRHR1	Corticotropin Releasing Hormone Receptor 1	Protein Coding	44	GC17P045784	14.0354	https://www.genecards.org/cgi-bin/carddisp.pl?gene=CRHR1
SAA1	Serum Amyloid A1	Protein Coding	41	GC11P018449	14.0064	https://www.genecards.org/cgi-bin/carddisp.pl?gene=SAA1
SOD2	Superoxide Dismutase 2	Protein Coding	49	GC06M159669	14.0062	https://www.genecards.org/cgi-bin/carddisp.pl?gene=SOD2
DEK	DEK Proto-Oncogene	Protein Coding	41	GC06M018224	13.9878	https://www.genecards.org/cgi-bin/carddisp.pl?gene=DEK
TNFRSF1A	TNF Receptor Superfamily Member 1A	Protein Coding	48	GC12M006328	13.9806	https://www.genecards.org/cgi-bin/carddisp.pl?gene=TNFRSF1A
DRD4	Dopamine Receptor D4	Protein Coding	46	GC11P001544	13.9771	https://www.genecards.org/cgi-bin/carddisp.pl?gene=DRD4
PMP22	Peripheral Myelin Protein 22	Protein Coding	42	GC17M015229	13.942	https://www.genecards.org/cgi-bin/carddisp.pl?gene=PMP22
HMOX1	Heme Oxygenase 1	Protein Coding	50	GC22P035380	13.9122	https://www.genecards.org/cgi-bin/carddisp.pl?gene=HMOX1
NFE2L2	NFE2 Like BZIP Transcription Factor 2	Protein Coding	48	GC02M177227	13.8662	https://www.genecards.org/cgi-bin/carddisp.pl?gene=NFE2L2
PRL	Prolactin	Protein Coding	42	GC06M022287	13.8429	https://www.genecards.org/cgi-bin/carddisp.pl?gene=PRL
VWF	Von Willebrand Factor	Protein Coding	48	GC12M005917	13.7984	https://www.genecards.org/cgi-bin/carddisp.pl?gene=VWF
CALCA	Calcitonin Related Polypeptide Alpha	Protein Coding	44	GC11M014945	13.7953	https://www.genecards.org/cgi-bin/carddisp.pl?gene=CALCA
ANKK1	Ankyrin Repeat And Kinase Domain Containing 1	Protein Coding	38	GC11P113387	13.7757	https://www.genecards.org/cgi-bin/carddisp.pl?gene=ANKK1
SFTPC	Surfactant Protein C	Protein Coding	42	GC08P022156	13.7457	https://www.genecards.org/cgi-bin/carddisp.pl?gene=SFTPC
CST3	Cystatin C	Protein Coding	44	GC20M023646	13.7365	https://www.genecards.org/cgi-bin/carddisp.pl?gene=CST3
PDGFRB	Platelet Derived Growth Factor Receptor Beta	Protein Coding	53	GC05M150113	13.719	https://www.genecards.org/cgi-bin/carddisp.pl?gene=PDGFRB
POLG	DNA Polymerase Gamma, Catalytic Subunit	Protein Coding	47	GC15M089475	13.6894	https://www.genecards.org/cgi-bin/carddisp.pl?gene=POLG
DBH	Dopamine Beta-Hydroxylase	Protein Coding	50	GC09P133636	13.686	https://www.genecards.org/cgi-bin/carddisp.pl?gene=DBH
GABRA1	Gamma-Aminobutyric Acid Type A Receptor Subunit Alpha1	Protein Coding	47	GC05P161847	13.6778	https://www.genecards.org/cgi-bin/carddisp.pl?gene=GABRA1
TIMP1	TIMP Metallopeptidase Inhibitor 1	Protein Coding	43	GC0XP047583	13.6652	https://www.genecards.org/cgi-bin/carddisp.pl?gene=TIMP1
BCL2L1	BCL2 Like 1	Protein Coding	45	GC20M031664	13.66	https://www.genecards.org/cgi-bin/carddisp.pl?gene=BCL2L1
TFRC	Transferrin Receptor	Protein Coding	47	GC03M196027	13.6257	https://www.genecards.org/cgi-bin/carddisp.pl?gene=TFRC
SRSF2	Serine And Arginine Rich Splicing Factor 2	Protein Coding	40	GC17M076734	13.5319	https://www.genecards.org/cgi-bin/carddisp.pl?gene=SRSF2
MIR22	MicroRNA 22	RNA Gene	21	GC17M001713	13.5242	https://www.genecards.org/cgi-bin/carddisp.pl?gene=MIR22
UNC93B1	Unc-93 Homolog B1, TLR Signaling Regulator	Protein Coding	39	GC11M067991	13.5171	https://www.genecards.org/cgi-bin/carddisp.pl?gene=UNC93B1
CYP2C9	Cytochrome P450 Family 2 Subfamily C Member 9	Protein Coding	48	GC10P094938	13.5169	https://www.genecards.org/cgi-bin/carddisp.pl?gene=CYP2C9
SIRT1	Sirtuin 1	Protein Coding	47	GC10P067884	13.5067	https://www.genecards.org/cgi-bin/carddisp.pl?gene=SIRT1
ITGB2	Integrin Subunit Beta 2	Protein Coding	49	GC21M044885	13.4706	https://www.genecards.org/cgi-bin/carddisp.pl?gene=ITGB2
MIR125A	MicroRNA 125a	RNA Gene	22	GC19P053334	13.372	https://www.genecards.org/cgi-bin/carddisp.pl?gene=MIR125A
SELP	Selectin P	Protein Coding	45	GC01M169558	13.3695	https://www.genecards.org/cgi-bin/carddisp.pl?gene=SELP
MIR221	MicroRNA 221	RNA Gene	21	GC0XM045746	13.3475	https://www.genecards.org/cgi-bin/carddisp.pl?gene=MIR221
MVP	Major Vault Protein	Protein Coding	40	GC16P039370	13.3455	https://www.genecards.org/cgi-bin/carddisp.pl?gene=MVP
MSH2	MutS Homolog 2	Protein Coding	48	GC02P047402	13.3191	https://www.genecards.org/cgi-bin/carddisp.pl?gene=MSH2
DRD1	Dopamine Receptor D1	Protein Coding	44	GC05M175440	13.3075	https://www.genecards.org/cgi-bin/carddisp.pl?gene=DRD1
CD44	CD44 Molecule (Indian Blood Group)	Protein Coding	46	GC11P035139	13.2945	https://www.genecards.org/cgi-bin/carddisp.pl?gene=CD44
TNFSF10	TNF Superfamily Member 10	Protein Coding	44	GC03M172505	13.2569	https://www.genecards.org/cgi-bin/carddisp.pl?gene=TNFSF10
TRG	T Cell Receptor Gamma Locus	Protein Coding	13	GC07M038240	13.2252	https://www.genecards.org/cgi-bin/carddisp.pl?gene=TRG
SLC19A1	Solute Carrier Family 19 Member 1	Protein Coding	46	GC21M045493	13.217	https://www.genecards.org/cgi-bin/carddisp.pl?gene=SLC19A1
CD33	CD33 Molecule	Protein Coding	44	GC19P052788	13.2164	https://www.genecards.org/cgi-bin/carddisp.pl?gene=CD33
HMGB1	High Mobility Group Box 1	Protein Coding	44	GC13M030456	13.1841	https://www.genecards.org/cgi-bin/carddisp.pl?gene=HMGB1
CSF1R	Colony Stimulating Factor 1 Receptor	Protein Coding	50	GC05M150053	13.1769	https://www.genecards.org/cgi-bin/carddisp.pl?gene=CSF1R
RAD51	RAD51 Recombinase	Protein Coding	51	GC15P040694	13.1585	https://www.genecards.org/cgi-bin/carddisp.pl?gene=RAD51
NR1H2	Nuclear Receptor Subfamily 1 Group H Member 2	Protein Coding	46	GC19P050329	13.1393	https://www.genecards.org/cgi-bin/carddisp.pl?gene=NR1H2
PSEN1	Presenilin 1	Protein Coding	51	GC14P073136	13.1224	https://www.genecards.org/cgi-bin/carddisp.pl?gene=PSEN1
HAMP	Hepcidin Antimicrobial Peptide	Protein Coding	44	GC19P051384	13.1024	https://www.genecards.org/cgi-bin/carddisp.pl?gene=HAMP
PPA2	Inorganic Pyrophosphatase 2	Protein Coding	41	GC04M105369	13.0994	https://www.genecards.org/cgi-bin/carddisp.pl?gene=PPA2
SFTPB	Surfactant Protein B	Protein Coding	44	GC02M085657	13.0956	https://www.genecards.org/cgi-bin/carddisp.pl?gene=SFTPB
RBP4	Retinol Binding Protein 4	Protein Coding	44	GC10M093591	13.079	https://www.genecards.org/cgi-bin/carddisp.pl?gene=RBP4
LOC110806262	Solute Carrier Family 6 Member 4 Gene Promoter	Biological Region	2	GC17P030235	13.0462	https://www.genecards.org/cgi-bin/carddisp.pl?gene=LOC110806262
TYMS	Thymidylate Synthetase	Protein Coding	46	GC18P000657	13.0237	https://www.genecards.org/cgi-bin/carddisp.pl?gene=TYMS
ABCB7	ATP Binding Cassette Subfamily B Member 7	Protein Coding	42	GC0XM075053	13.0232	https://www.genecards.org/cgi-bin/carddisp.pl?gene=ABCB7
MAPK3	Mitogen-Activated Protein Kinase 3	Protein Coding	48	GC16M035783	12.9933	https://www.genecards.org/cgi-bin/carddisp.pl?gene=MAPK3
ASS1	Argininosuccinate Synthase 1	Protein Coding	48	GC09P130444	12.9931	https://www.genecards.org/cgi-bin/carddisp.pl?gene=ASS1
PBX1	PBX Homeobox 1	Protein Coding	48	GC01P164524	12.9906	https://www.genecards.org/cgi-bin/carddisp.pl?gene=PBX1
DNTT	DNA Nucleotidylexotransferase	Protein Coding	41	GC10P096304	12.9656	https://www.genecards.org/cgi-bin/carddisp.pl?gene=DNTT
CSF1	Colony Stimulating Factor 1	Protein Coding	43	GC01P109911	12.9442	https://www.genecards.org/cgi-bin/carddisp.pl?gene=CSF1
CDK4	Cyclin Dependent Kinase 4	Protein Coding	52	GC12M057743	12.9418	https://www.genecards.org/cgi-bin/carddisp.pl?gene=CDK4
SLC22A12	Solute Carrier Family 22 Member 12	Protein Coding	44	GC11P064609	12.9368	https://www.genecards.org/cgi-bin/carddisp.pl?gene=SLC22A12
CTSB	Cathepsin B	Protein Coding	50	GC08M011842	12.9315	https://www.genecards.org/cgi-bin/carddisp.pl?gene=CTSB
CYP3A5	Cytochrome P450 Family 3 Subfamily A Member 5	Protein Coding	46	GC07M099648	12.9314	https://www.genecards.org/cgi-bin/carddisp.pl?gene=CYP3A5
EDN1	Endothelin 1	Protein Coding	48	GC06P012256	12.8993	https://www.genecards.org/cgi-bin/carddisp.pl?gene=EDN1
CXCL10	C-X-C Motif Chemokine Ligand 10	Protein Coding	43	GC04M076021	12.8538	https://www.genecards.org/cgi-bin/carddisp.pl?gene=CXCL10
MIR10B	MicroRNA 10b	RNA Gene	22	GC02P176150	12.8424	https://www.genecards.org/cgi-bin/carddisp.pl?gene=MIR10B
ERCC2	ERCC Excision Repair 2, TFIIH Core Complex Helicase Subunit	Protein Coding	47	GC19M045349	12.8416	https://www.genecards.org/cgi-bin/carddisp.pl?gene=ERCC2
IL7R	Interleukin 7 Receptor	Protein Coding	45	GC05P035852	12.8242	https://www.genecards.org/cgi-bin/carddisp.pl?gene=IL7R
VCAM1	Vascular Cell Adhesion Molecule 1	Protein Coding	45	GC01P100719	12.8193	https://www.genecards.org/cgi-bin/carddisp.pl?gene=VCAM1
CYP2D6	Cytochrome P450 Family 2 Subfamily D Member 6	Protein Coding	48	GC22M042126	12.7731	https://www.genecards.org/cgi-bin/carddisp.pl?gene=CYP2D6
ALOX5	Arachidonate 5-Lipoxygenase	Protein Coding	48	GC10P045374	12.7669	https://www.genecards.org/cgi-bin/carddisp.pl?gene=ALOX5
KL	Klotho	Protein Coding	45	GC13P033016	12.7643	https://www.genecards.org/cgi-bin/carddisp.pl?gene=KL
SRC	SRC Proto-Oncogene, Non-Receptor Tyrosine Kinase	Protein Coding	50	GC20P037344	12.745	https://www.genecards.org/cgi-bin/carddisp.pl?gene=SRC
CCL11	C-C Motif Chemokine Ligand 11	Protein Coding	42	GC17P034285	12.7332	https://www.genecards.org/cgi-bin/carddisp.pl?gene=CCL11
HTR1B	5-Hydroxytryptamine Receptor 1B	Protein Coding	44	GC06M077478	12.7207	https://www.genecards.org/cgi-bin/carddisp.pl?gene=HTR1B
CYCS	Cytochrome C, Somatic	Protein Coding	47	GC07M025118	12.7169	https://www.genecards.org/cgi-bin/carddisp.pl?gene=CYCS
ITGAL	Integrin Subunit Alpha L	Protein Coding	45	GC16P030472	12.6882	https://www.genecards.org/cgi-bin/carddisp.pl?gene=ITGAL
DRD3	Dopamine Receptor D3	Protein Coding	44	GC03M114128	12.685	https://www.genecards.org/cgi-bin/carddisp.pl?gene=DRD3
CDK1	Cyclin Dependent Kinase 1	Protein Coding	44	GC10P060772	12.6661	https://www.genecards.org/cgi-bin/carddisp.pl?gene=CDK1
ADA	Adenosine Deaminase	Protein Coding	49	GC20M044620	12.6552	https://www.genecards.org/cgi-bin/carddisp.pl?gene=ADA
LDLR	Low Density Lipoprotein Receptor	Protein Coding	50	GC19P011091	12.6216	https://www.genecards.org/cgi-bin/carddisp.pl?gene=LDLR
HCRT	Hypocretin Neuropeptide Precursor	Protein Coding	40	GC17M042185	12.6196	https://www.genecards.org/cgi-bin/carddisp.pl?gene=HCRT
FLT1	Fms Related Receptor Tyrosine Kinase 1	Protein Coding	50	GC13M028300	12.6117	https://www.genecards.org/cgi-bin/carddisp.pl?gene=FLT1
PPARA	Peroxisome Proliferator Activated Receptor Alpha	Protein Coding	45	GC22P046150	12.5795	https://www.genecards.org/cgi-bin/carddisp.pl?gene=PPARA
IL6R	Interleukin 6 Receptor	Protein Coding	48	GC01P154405	12.5586	https://www.genecards.org/cgi-bin/carddisp.pl?gene=IL6R
CD79A	CD79a Molecule	Protein Coding	46	GC19P041877	12.5542	https://www.genecards.org/cgi-bin/carddisp.pl?gene=CD79A
DDX3X	DEAD-Box Helicase 3 X-Linked	Protein Coding	46	GC0XP041333	12.5067	https://www.genecards.org/cgi-bin/carddisp.pl?gene=DDX3X
STAT5A	Signal Transducer And Activator Of Transcription 5A	Protein Coding	46	GC17P042287	12.4994	https://www.genecards.org/cgi-bin/carddisp.pl?gene=STAT5A
FBN1	Fibrillin 1	Protein Coding	46	GC15M048408	12.4795	https://www.genecards.org/cgi-bin/carddisp.pl?gene=FBN1
CNR1	Cannabinoid Receptor 1	Protein Coding	46	GC06M088139	12.4701	https://www.genecards.org/cgi-bin/carddisp.pl?gene=CNR1
SNCA	Synuclein Alpha	Protein Coding	49	GC04M089724	12.4509	https://www.genecards.org/cgi-bin/carddisp.pl?gene=SNCA
MTTP	Microsomal Triglyceride Transfer Protein	Protein Coding	44	GC04P099563	12.4096	https://www.genecards.org/cgi-bin/carddisp.pl?gene=MTTP
SYK	Spleen Associated Tyrosine Kinase	Protein Coding	49	GC09P091849	12.3738	https://www.genecards.org/cgi-bin/carddisp.pl?gene=SYK
OPRK1	Opioid Receptor Kappa 1	Protein Coding	45	GC08M053227	12.2991	https://www.genecards.org/cgi-bin/carddisp.pl?gene=OPRK1
MIR18A	MicroRNA 18a	RNA Gene	19	GC13P091536	12.2802	https://www.genecards.org/cgi-bin/carddisp.pl?gene=MIR18A
CBL	Cbl Proto-Oncogene	Protein Coding	50	GC11P119206	12.2729	https://www.genecards.org/cgi-bin/carddisp.pl?gene=CBL
IL5	Interleukin 5	Protein Coding	44	GC05M132541	12.2661	https://www.genecards.org/cgi-bin/carddisp.pl?gene=IL5
MT-ATP6	Mitochondrially Encoded ATP Synthase Membrane Subunit 6	Protein Coding	33	GCMTP008531	12.2331	https://www.genecards.org/cgi-bin/carddisp.pl?gene=MT-ATP6
BCL10	BCL10 Immune Signaling Adaptor	Protein Coding	43	GC01M085265	12.2004	https://www.genecards.org/cgi-bin/carddisp.pl?gene=BCL10
CDK2	Cyclin Dependent Kinase 2	Protein Coding	50	GC12P055966	12.1913	https://www.genecards.org/cgi-bin/carddisp.pl?gene=CDK2
MIF	Macrophage Migration Inhibitory Factor	Protein Coding	47	GC22P023894	12.1798	https://www.genecards.org/cgi-bin/carddisp.pl?gene=MIF
HLA-C	Major Histocompatibility Complex, Class I, C	Protein Coding	45	GC06M061260	12.1678	https://www.genecards.org/cgi-bin/carddisp.pl?gene=HLA-C
SCT	Secretin	Protein Coding	34	GC11M000626	12.1388	https://www.genecards.org/cgi-bin/carddisp.pl?gene=SCT
NLRP3	NLR Family Pyrin Domain Containing 3	Protein Coding	46	GC01P247415	12.1379	https://www.genecards.org/cgi-bin/carddisp.pl?gene=NLRP3
GRIN1	Glutamate Ionotropic Receptor NMDA Type Subunit 1	Protein Coding	49	GC09P137138	12.1112	https://www.genecards.org/cgi-bin/carddisp.pl?gene=GRIN1
STIL	STIL Centriolar Assembly Protein	Protein Coding	41	GC01M047250	12.1096	https://www.genecards.org/cgi-bin/carddisp.pl?gene=STIL
CDH1	Cadherin 1	Protein Coding	49	GC16P068737	12.103	https://www.genecards.org/cgi-bin/carddisp.pl?gene=CDH1
HOXA9	Homeobox A9	Protein Coding	38	GC07M027162	12.0988	https://www.genecards.org/cgi-bin/carddisp.pl?gene=HOXA9
EPOR	Erythropoietin Receptor	Protein Coding	46	GC19M011377	12.085	https://www.genecards.org/cgi-bin/carddisp.pl?gene=EPOR
MIR199B	MicroRNA 199b	RNA Gene	21	GC09M128244	12.0762	https://www.genecards.org/cgi-bin/carddisp.pl?gene=MIR199B
SELE	Selectin E	Protein Coding	42	GC01M169722	12.0745	https://www.genecards.org/cgi-bin/carddisp.pl?gene=SELE
SLC2A9	Solute Carrier Family 2 Member 9	Protein Coding	45	GC04M009772	12.0128	https://www.genecards.org/cgi-bin/carddisp.pl?gene=SLC2A9
AFP	Alpha Fetoprotein	Protein Coding	46	GC04P073431	11.9926	https://www.genecards.org/cgi-bin/carddisp.pl?gene=AFP
CASP9	Caspase 9	Protein Coding	46	GC01M015491	11.9805	https://www.genecards.org/cgi-bin/carddisp.pl?gene=CASP9
DGKE	Diacylglycerol Kinase Epsilon	Protein Coding	47	GC17P056834	11.9745	https://www.genecards.org/cgi-bin/carddisp.pl?gene=DGKE
CETP	Cholesteryl Ester Transfer Protein	Protein Coding	47	GC16P056961	11.9706	https://www.genecards.org/cgi-bin/carddisp.pl?gene=CETP
PIK3CG	Phosphatidylinositol-4,5-Bisphosphate 3-Kinase Catalytic Subunit Gamma	Protein Coding	47	GC07P106865	11.9453	https://www.genecards.org/cgi-bin/carddisp.pl?gene=PIK3CG
EZH2	Enhancer Of Zeste 2 Polycomb Repressive Complex 2 Subunit	Protein Coding	52	GC07M148807	11.94	https://www.genecards.org/cgi-bin/carddisp.pl?gene=EZH2
MAPK8	Mitogen-Activated Protein Kinase 8	Protein Coding	48	GC10P048306	11.9291	https://www.genecards.org/cgi-bin/carddisp.pl?gene=MAPK8
IGF2	Insulin Like Growth Factor 2	Protein Coding	48	GC11M002733	11.9279	https://www.genecards.org/cgi-bin/carddisp.pl?gene=IGF2
HTR1A	5-Hydroxytryptamine Receptor 1A	Protein Coding	46	GC05M063960	11.8602	https://www.genecards.org/cgi-bin/carddisp.pl?gene=HTR1A
NAT2	N-Acetyltransferase 2	Protein Coding	42	GC08P018391	11.8596	https://www.genecards.org/cgi-bin/carddisp.pl?gene=NAT2
CEP72	Centrosomal Protein 72	Protein Coding	38	GC05P000612	11.8583	https://www.genecards.org/cgi-bin/carddisp.pl?gene=CEP72
PF4	Platelet Factor 4	Protein Coding	40	GC04M073980	11.8452	https://www.genecards.org/cgi-bin/carddisp.pl?gene=PF4
MIR27B	MicroRNA 27b	RNA Gene	22	GC09P095097	11.8426	https://www.genecards.org/cgi-bin/carddisp.pl?gene=MIR27B
CD7	CD7 Molecule	Protein Coding	39	GC17M082314	11.824	https://www.genecards.org/cgi-bin/carddisp.pl?gene=CD7
ACHE	Acetylcholinesterase (Cartwright Blood Group)	Protein Coding	45	GC07M100889	11.812	https://www.genecards.org/cgi-bin/carddisp.pl?gene=ACHE
TACR1	Tachykinin Receptor 1	Protein Coding	45	GC02M075047	11.8034	https://www.genecards.org/cgi-bin/carddisp.pl?gene=TACR1
SORD	Sorbitol Dehydrogenase	Protein Coding	45	GC15P045023	11.7899	https://www.genecards.org/cgi-bin/carddisp.pl?gene=SORD
SGCE	Sarcoglycan Epsilon	Protein Coding	43	GC07M094524	11.7817	https://www.genecards.org/cgi-bin/carddisp.pl?gene=SGCE
TNFRSF10B	TNF Receptor Superfamily Member 10b	Protein Coding	49	GC08M023020	11.7702	https://www.genecards.org/cgi-bin/carddisp.pl?gene=TNFRSF10B
CD40LG	CD40 Ligand	Protein Coding	47	GC0XP136649	11.7227	https://www.genecards.org/cgi-bin/carddisp.pl?gene=CD40LG
DNMT1	DNA Methyltransferase 1	Protein Coding	50	GC19M010133	11.7112	https://www.genecards.org/cgi-bin/carddisp.pl?gene=DNMT1
TPH1	Tryptophan Hydroxylase 1	Protein Coding	44	GC11M018040	11.6912	https://www.genecards.org/cgi-bin/carddisp.pl?gene=TPH1
AFF1	AF4/FMR2 Family Member 1	Protein Coding	38	GC04P086934	11.6882	https://www.genecards.org/cgi-bin/carddisp.pl?gene=AFF1
AGTR1	Angiotensin II Receptor Type 1	Protein Coding	49	GC03P148697	11.6636	https://www.genecards.org/cgi-bin/carddisp.pl?gene=AGTR1
MTR	5-Methyltetrahydrofolate-Homocysteine Methyltransferase	Protein Coding	47	GC01P236795	11.6462	https://www.genecards.org/cgi-bin/carddisp.pl?gene=MTR
PCSK9	Proprotein Convertase Subtilisin/Kexin Type 9	Protein Coding	49	GC01P055039	11.6396	https://www.genecards.org/cgi-bin/carddisp.pl?gene=PCSK9
MCL1	MCL1 Apoptosis Regulator, BCL2 Family Member	Protein Coding	45	GC01M151420	11.6362	https://www.genecards.org/cgi-bin/carddisp.pl?gene=MCL1
SBDS	SBDS Ribosome Maturation Factor	Protein Coding	41	GC07M066987	11.603	https://www.genecards.org/cgi-bin/carddisp.pl?gene=SBDS
PRF1	Perforin 1	Protein Coding	45	GC10M070597	11.5792	https://www.genecards.org/cgi-bin/carddisp.pl?gene=PRF1
HDAC2	Histone Deacetylase 2	Protein Coding	50	GC06M113933	11.5787	https://www.genecards.org/cgi-bin/carddisp.pl?gene=HDAC2
CASR	Calcium Sensing Receptor	Protein Coding	50	GC03P122183	11.5725	https://www.genecards.org/cgi-bin/carddisp.pl?gene=CASR
CCR6	C-C Motif Chemokine Receptor 6	Protein Coding	44	GC06P167111	11.5649	https://www.genecards.org/cgi-bin/carddisp.pl?gene=CCR6
DCK	Deoxycytidine Kinase	Protein Coding	43	GC04P070992	11.5367	https://www.genecards.org/cgi-bin/carddisp.pl?gene=DCK
H2AC18	H2A Clustered Histone 18	Protein Coding	26	GC01M151368	11.5331	https://www.genecards.org/cgi-bin/carddisp.pl?gene=H2AC18
HMGCR	3-Hydroxy-3-Methylglutaryl-CoA Reductase	Protein Coding	45	GC05P075336	11.5298	https://www.genecards.org/cgi-bin/carddisp.pl?gene=HMGCR
GBA	Glucosylceramidase Beta	Protein Coding	48	GC01M155234	11.5171	https://www.genecards.org/cgi-bin/carddisp.pl?gene=GBA
SLC25A13	Solute Carrier Family 25 Member 13	Protein Coding	46	GC07M096120	11.5156	https://www.genecards.org/cgi-bin/carddisp.pl?gene=SLC25A13
HPRT1	Hypoxanthine Phosphoribosyltransferase 1	Protein Coding	46	GC0XP134460	11.5115	https://www.genecards.org/cgi-bin/carddisp.pl?gene=HPRT1
MIR34C	MicroRNA 34c	RNA Gene	22	GC11P111675	11.4562	https://www.genecards.org/cgi-bin/carddisp.pl?gene=MIR34C
KDM4C	Lysine Demethylase 4C	Protein Coding	41	GC09P006720	11.456	https://www.genecards.org/cgi-bin/carddisp.pl?gene=KDM4C
RUNX3	RUNX Family Transcription Factor 3	Protein Coding	43	GC01M024899	11.4447	https://www.genecards.org/cgi-bin/carddisp.pl?gene=RUNX3
GAPDH	Glyceraldehyde-3-Phosphate Dehydrogenase	Protein Coding	48	GC12P018545	11.4446	https://www.genecards.org/cgi-bin/carddisp.pl?gene=GAPDH
PARP1	Poly(ADP-Ribose) Polymerase 1	Protein Coding	48	GC01M226360	11.382	https://www.genecards.org/cgi-bin/carddisp.pl?gene=PARP1
GATA4	GATA Binding Protein 4	Protein Coding	48	GC08P011676	11.3394	https://www.genecards.org/cgi-bin/carddisp.pl?gene=GATA4
GABRG2	Gamma-Aminobutyric Acid Type A Receptor Subunit Gamma2	Protein Coding	48	GC05P162000	11.3288	https://www.genecards.org/cgi-bin/carddisp.pl?gene=GABRG2
PTX3	Pentraxin 3	Protein Coding	42	GC03P157436	11.2829	https://www.genecards.org/cgi-bin/carddisp.pl?gene=PTX3
GFAP	Glial Fibrillary Acidic Protein	Protein Coding	46	GC17M044905	11.2686	https://www.genecards.org/cgi-bin/carddisp.pl?gene=GFAP
BCL6	BCL6 Transcription Repressor	Protein Coding	44	GC03M187721	11.2615	https://www.genecards.org/cgi-bin/carddisp.pl?gene=BCL6
MIR222	MicroRNA 222	RNA Gene	22	GC0XM045747	11.2576	https://www.genecards.org/cgi-bin/carddisp.pl?gene=MIR222
NGF	Nerve Growth Factor	Protein Coding	49	GC01M115285	11.2559	https://www.genecards.org/cgi-bin/carddisp.pl?gene=NGF
ALDH3A1	Aldehyde Dehydrogenase 3 Family Member A1	Protein Coding	43	GC17M019737	11.2528	https://www.genecards.org/cgi-bin/carddisp.pl?gene=ALDH3A1
MAP2K1	Mitogen-Activated Protein Kinase Kinase 1	Protein Coding	52	GC15P066386	11.2472	https://www.genecards.org/cgi-bin/carddisp.pl?gene=MAP2K1
IL6ST	Interleukin 6 Cytokine Family Signal Transducer	Protein Coding	48	GC05M055935	11.2411	https://www.genecards.org/cgi-bin/carddisp.pl?gene=IL6ST
RB1	RB Transcriptional Corepressor 1	Protein Coding	46	GC13P048303	11.2165	https://www.genecards.org/cgi-bin/carddisp.pl?gene=RB1
AKR1B1	Aldo-Keto Reductase Family 1 Member B	Protein Coding	46	GC07M134442	11.2143	https://www.genecards.org/cgi-bin/carddisp.pl?gene=AKR1B1
MALAT1	Metastasis Associated Lung Adenocarcinoma Transcript 1	RNA Gene	24	GC11P068989	11.1783	https://www.genecards.org/cgi-bin/carddisp.pl?gene=MALAT1
CD46	CD46 Molecule	Protein Coding	46	GC01P207752	11.1529	https://www.genecards.org/cgi-bin/carddisp.pl?gene=CD46
KNG1	Kininogen 1	Protein Coding	46	GC03P186717	11.147	https://www.genecards.org/cgi-bin/carddisp.pl?gene=KNG1
CCNA2	Cyclin A2	Protein Coding	44	GC04M121816	11.1439	https://www.genecards.org/cgi-bin/carddisp.pl?gene=CCNA2
RPS6KB1	Ribosomal Protein S6 Kinase B1	Protein Coding	48	GC17P059893	11.1391	https://www.genecards.org/cgi-bin/carddisp.pl?gene=RPS6KB1
RNASE3	Ribonuclease A Family Member 3	Protein Coding	40	GC14P020891	11.1328	https://www.genecards.org/cgi-bin/carddisp.pl?gene=RNASE3
MIR127	MicroRNA 127	RNA Gene	22	GC14P108752	11.1244	https://www.genecards.org/cgi-bin/carddisp.pl?gene=MIR127
SPI1	Spi-1 Proto-Oncogene	Protein Coding	42	GC11M084329	11.1219	https://www.genecards.org/cgi-bin/carddisp.pl?gene=SPI1
PMS2	PMS1 Homolog 2, Mismatch Repair System Component	Protein Coding	48	GC07M005973	11.1135	https://www.genecards.org/cgi-bin/carddisp.pl?gene=PMS2
IGHMBP2	Immunoglobulin Mu DNA Binding Protein 2	Protein Coding	42	GC11P068903	11.0858	https://www.genecards.org/cgi-bin/carddisp.pl?gene=IGHMBP2
ALDH1B1	Aldehyde Dehydrogenase 1 Family Member B1	Protein Coding	44	GC09P038392	11.0803	https://www.genecards.org/cgi-bin/carddisp.pl?gene=ALDH1B1
PDYN	Prodynorphin	Protein Coding	44	GC20M001978	11.0679	https://www.genecards.org/cgi-bin/carddisp.pl?gene=PDYN
MMP2	Matrix Metallopeptidase 2	Protein Coding	52	GC16P055390	11.0623	https://www.genecards.org/cgi-bin/carddisp.pl?gene=MMP2
EIF4EBP1	Eukaryotic Translation Initiation Factor 4E Binding Protein 1	Protein Coding	45	GC08P038359	11.0489	https://www.genecards.org/cgi-bin/carddisp.pl?gene=EIF4EBP1
MIR181A1	MicroRNA 181a-1	RNA Gene	20	GC01M198860	11.035	https://www.genecards.org/cgi-bin/carddisp.pl?gene=MIR181A1
CFI	Complement Factor I	Protein Coding	46	GC04M109732	11.0345	https://www.genecards.org/cgi-bin/carddisp.pl?gene=CFI
MIR130A	MicroRNA 130a	RNA Gene	22	GC11P057641	11.032	https://www.genecards.org/cgi-bin/carddisp.pl?gene=MIR130A
TNFRSF11B	TNF Receptor Superfamily Member 11b	Protein Coding	48	GC08M118923	11.0214	https://www.genecards.org/cgi-bin/carddisp.pl?gene=TNFRSF11B
GRIN2A	Glutamate Ionotropic Receptor NMDA Type Subunit 2A	Protein Coding	51	GC16M009753	11.0132	https://www.genecards.org/cgi-bin/carddisp.pl?gene=GRIN2A
HSP90AA1	Heat Shock Protein 90 Alpha Family Class A Member 1	Protein Coding	47	GC14M102080	10.9981	https://www.genecards.org/cgi-bin/carddisp.pl?gene=HSP90AA1
GABBR1	Gamma-Aminobutyric Acid Type B Receptor Subunit 1	Protein Coding	46	GC06M029555	10.9818	https://www.genecards.org/cgi-bin/carddisp.pl?gene=GABBR1
UGT1A1	UDP Glucuronosyltransferase Family 1 Member A1	Protein Coding	49	GC02P233760	10.9781	https://www.genecards.org/cgi-bin/carddisp.pl?gene=UGT1A1
FABP1	Fatty Acid Binding Protein 1	Protein Coding	42	GC02M088122	10.9639	https://www.genecards.org/cgi-bin/carddisp.pl?gene=FABP1
MMP1	Matrix Metallopeptidase 1	Protein Coding	51	GC11M102810	10.9533	https://www.genecards.org/cgi-bin/carddisp.pl?gene=MMP1
IL11	Interleukin 11	Protein Coding	40	GC19M055364	10.945	https://www.genecards.org/cgi-bin/carddisp.pl?gene=IL11
MIR9-1	MicroRNA 9-1	RNA Gene	21	GC01M156420	10.9207	https://www.genecards.org/cgi-bin/carddisp.pl?gene=MIR9-1
XRCC1	X-Ray Repair Cross Complementing 1	Protein Coding	44	GC19M043543	10.9175	https://www.genecards.org/cgi-bin/carddisp.pl?gene=XRCC1
MIR451A	MicroRNA 451a	RNA Gene	19	GC17M028861	10.9148	https://www.genecards.org/cgi-bin/carddisp.pl?gene=MIR451A
BIRC5	Baculoviral IAP Repeat Containing 5	Protein Coding	45	GC17P078214	10.9071	https://www.genecards.org/cgi-bin/carddisp.pl?gene=BIRC5
FECH	Ferrochelatase	Protein Coding	46	GC18M057544	10.8998	https://www.genecards.org/cgi-bin/carddisp.pl?gene=FECH
TANGO2	Transport And Golgi Organization 2 Homolog	Protein Coding	34	GC22P020017	10.8868	https://www.genecards.org/cgi-bin/carddisp.pl?gene=TANGO2
CACNA1S	Calcium Voltage-Gated Channel Subunit Alpha1 S	Protein Coding	48	GC01M201008	10.8599	https://www.genecards.org/cgi-bin/carddisp.pl?gene=CACNA1S
PRAME	PRAME Nuclear Receptor Transcriptional Regulator	Protein Coding	38	GC22M022547	10.8486	https://www.genecards.org/cgi-bin/carddisp.pl?gene=PRAME
ITGB3	Integrin Subunit Beta 3	Protein Coding	49	GC17P051053	10.8417	https://www.genecards.org/cgi-bin/carddisp.pl?gene=ITGB3
BMP6	Bone Morphogenetic Protein 6	Protein Coding	43	GC06P007726	10.8114	https://www.genecards.org/cgi-bin/carddisp.pl?gene=BMP6
PPARGC1A	PPARG Coactivator 1 Alpha	Protein Coding	45	GC04M023755	10.8058	https://www.genecards.org/cgi-bin/carddisp.pl?gene=PPARGC1A
INSR	Insulin Receptor	Protein Coding	52	GC19M007112	10.8041	https://www.genecards.org/cgi-bin/carddisp.pl?gene=INSR
CDKN3	Cyclin Dependent Kinase Inhibitor 3	Protein Coding	42	GC14P054398	10.8	https://www.genecards.org/cgi-bin/carddisp.pl?gene=CDKN3
CD40	CD40 Molecule	Protein Coding	47	GC20P046118	10.7733	https://www.genecards.org/cgi-bin/carddisp.pl?gene=CD40
FANCC	FA Complementation Group C	Protein Coding	47	GC09M095099	10.7707	https://www.genecards.org/cgi-bin/carddisp.pl?gene=FANCC
VIP	Vasoactive Intestinal Peptide	Protein Coding	44	GC06P152750	10.7506	https://www.genecards.org/cgi-bin/carddisp.pl?gene=VIP
MEIS1	Meis Homeobox 1	Protein Coding	42	GC02P066433	10.7125	https://www.genecards.org/cgi-bin/carddisp.pl?gene=MEIS1
MIR23A	MicroRNA 23a	RNA Gene	21	GC19M014388	10.7065	https://www.genecards.org/cgi-bin/carddisp.pl?gene=MIR23A
SLC22A5	Solute Carrier Family 22 Member 5	Protein Coding	46	GC05P132369	10.6894	https://www.genecards.org/cgi-bin/carddisp.pl?gene=SLC22A5
CCL3	C-C Motif Chemokine Ligand 3	Protein Coding	38	GC17M036088	10.6873	https://www.genecards.org/cgi-bin/carddisp.pl?gene=CCL3
LYN	LYN Proto-Oncogene, Src Family Tyrosine Kinase	Protein Coding	48	GC08P055879	10.6869	https://www.genecards.org/cgi-bin/carddisp.pl?gene=LYN
PRTN3	Proteinase 3	Protein Coding	45	GC19P000840	10.6817	https://www.genecards.org/cgi-bin/carddisp.pl?gene=PRTN3
KRT8	Keratin 8	Protein Coding	46	GC12M052897	10.6572	https://www.genecards.org/cgi-bin/carddisp.pl?gene=KRT8
RUNX2	RUNX Family Transcription Factor 2	Protein Coding	46	GC06P077087	10.6526	https://www.genecards.org/cgi-bin/carddisp.pl?gene=RUNX2
CXCL1	C-X-C Motif Chemokine Ligand 1	Protein Coding	41	GC04P073869	10.6464	https://www.genecards.org/cgi-bin/carddisp.pl?gene=CXCL1
HDAC1	Histone Deacetylase 1	Protein Coding	48	GC01P032292	10.6458	https://www.genecards.org/cgi-bin/carddisp.pl?gene=HDAC1
MIR128-2	MicroRNA 128-2	RNA Gene	22	GC03P035750	10.6445	https://www.genecards.org/cgi-bin/carddisp.pl?gene=MIR128-2
ABCA3	ATP Binding Cassette Subfamily A Member 3	Protein Coding	48	GC16M002275	10.5727	https://www.genecards.org/cgi-bin/carddisp.pl?gene=ABCA3
APC	APC Regulator Of WNT Signaling Pathway	Protein Coding	48	GC05P112707	10.5614	https://www.genecards.org/cgi-bin/carddisp.pl?gene=APC
SCN1A	Sodium Voltage-Gated Channel Alpha Subunit 1	Protein Coding	46	GC02M165989	10.5528	https://www.genecards.org/cgi-bin/carddisp.pl?gene=SCN1A
FOXP3	Forkhead Box P3	Protein Coding	46	GC0XM049250	10.5521	https://www.genecards.org/cgi-bin/carddisp.pl?gene=FOXP3
TOR1A	Torsin Family 1 Member A	Protein Coding	45	GC09M129812	10.5283	https://www.genecards.org/cgi-bin/carddisp.pl?gene=TOR1A
B2M	Beta-2-Microglobulin	Protein Coding	48	GC15P044711	10.5204	https://www.genecards.org/cgi-bin/carddisp.pl?gene=B2M
IRS1	Insulin Receptor Substrate 1	Protein Coding	46	GC02M226731	10.5013	https://www.genecards.org/cgi-bin/carddisp.pl?gene=IRS1
AHSG	Alpha 2-HS Glycoprotein	Protein Coding	44	GC03P186622	10.4655	https://www.genecards.org/cgi-bin/carddisp.pl?gene=AHSG
HLA-DQB1	Major Histocompatibility Complex, Class II, DQ Beta 1	Protein Coding	43	GC06M061358	10.462	https://www.genecards.org/cgi-bin/carddisp.pl?gene=HLA-DQB1
ATP1A3	ATPase Na+/K+ Transporting Subunit Alpha 3	Protein Coding	48	GC19M041966	10.443	https://www.genecards.org/cgi-bin/carddisp.pl?gene=ATP1A3
LTA	Lymphotoxin Alpha	Protein Coding	41	GC06P076862	10.4335	https://www.genecards.org/cgi-bin/carddisp.pl?gene=LTA
ELN	Elastin	Protein Coding	44	GC07P074027	10.4205	https://www.genecards.org/cgi-bin/carddisp.pl?gene=ELN
SAA4	Serum Amyloid A4, Constitutive	Protein Coding	40	GC11M018234	10.4105	https://www.genecards.org/cgi-bin/carddisp.pl?gene=SAA4
RETN	Resistin	Protein Coding	42	GC19P007669	10.3934	https://www.genecards.org/cgi-bin/carddisp.pl?gene=RETN
SLC6A2	Solute Carrier Family 6 Member 2	Protein Coding	48	GC16P055656	10.3918	https://www.genecards.org/cgi-bin/carddisp.pl?gene=SLC6A2
MIR30D	MicroRNA 30d	RNA Gene	19	GC08M134804	10.3717	https://www.genecards.org/cgi-bin/carddisp.pl?gene=MIR30D
CD8A	CD8a Molecule	Protein Coding	45	GC02M086784	10.3707	https://www.genecards.org/cgi-bin/carddisp.pl?gene=CD8A
SQSTM1	Sequestosome 1	Protein Coding	47	GC05P179806	10.3652	https://www.genecards.org/cgi-bin/carddisp.pl?gene=SQSTM1
EIF4E	Eukaryotic Translation Initiation Factor 4E	Protein Coding	48	GC04M098879	10.3604	https://www.genecards.org/cgi-bin/carddisp.pl?gene=EIF4E
HNF4A	Hepatocyte Nuclear Factor 4 Alpha	Protein Coding	49	GC20P044355	10.3357	https://www.genecards.org/cgi-bin/carddisp.pl?gene=HNF4A
EGR1	Early Growth Response 1	Protein Coding	44	GC05P138465	10.3348	https://www.genecards.org/cgi-bin/carddisp.pl?gene=EGR1
HPX	Hemopexin	Protein Coding	40	GC11M006435	10.3337	https://www.genecards.org/cgi-bin/carddisp.pl?gene=HPX
VDR	Vitamin D Receptor	Protein Coding	50	GC12M047841	10.3282	https://www.genecards.org/cgi-bin/carddisp.pl?gene=VDR
MT-ND1	Mitochondrially Encoded NADH:Ubiquinone Oxidoreductase Core Subunit 1	Protein Coding	33	GCMTP003309	10.307	https://www.genecards.org/cgi-bin/carddisp.pl?gene=MT-ND1
PROM1	Prominin 1	Protein Coding	45	GC04M015965	10.3064	https://www.genecards.org/cgi-bin/carddisp.pl?gene=PROM1
MIR378A	MicroRNA 378a	RNA Gene	21	GC05P149732	10.2706	https://www.genecards.org/cgi-bin/carddisp.pl?gene=MIR378A
IL18BP	Interleukin 18 Binding Protein	Protein Coding	40	GC11P071998	10.2594	https://www.genecards.org/cgi-bin/carddisp.pl?gene=IL18BP
ARID5B	AT-Rich Interaction Domain 5B	Protein Coding	41	GC10P061901	10.2317	https://www.genecards.org/cgi-bin/carddisp.pl?gene=ARID5B
TPMT	Thiopurine S-Methyltransferase	Protein Coding	46	GC06M018128	10.2271	https://www.genecards.org/cgi-bin/carddisp.pl?gene=TPMT
MIR23B	MicroRNA 23b	RNA Gene	21	GC09P095085	10.2251	https://www.genecards.org/cgi-bin/carddisp.pl?gene=MIR23B
KDR	Kinase Insert Domain Receptor	Protein Coding	52	GC04M055078	10.2113	https://www.genecards.org/cgi-bin/carddisp.pl?gene=KDR
CYP2B6	Cytochrome P450 Family 2 Subfamily B Member 6	Protein Coding	46	GC19P040991	10.2053	https://www.genecards.org/cgi-bin/carddisp.pl?gene=CYP2B6
MAOB	Monoamine Oxidase B	Protein Coding	42	GC0XM043766	10.1965	https://www.genecards.org/cgi-bin/carddisp.pl?gene=MAOB
TERC	Telomerase RNA Component	RNA Gene	29	GC03M169765	10.1836	https://www.genecards.org/cgi-bin/carddisp.pl?gene=TERC
FGF21	Fibroblast Growth Factor 21	Protein Coding	38	GC19P052252	10.1794	https://www.genecards.org/cgi-bin/carddisp.pl?gene=FGF21
MIR106B	MicroRNA 106b	RNA Gene	23	GC07M101540	10.1738	https://www.genecards.org/cgi-bin/carddisp.pl?gene=MIR106B
SMPD1	Sphingomyelin Phosphodiesterase 1	Protein Coding	48	GC11P006390	10.162	https://www.genecards.org/cgi-bin/carddisp.pl?gene=SMPD1
SPP1	Secreted Phosphoprotein 1	Protein Coding	46	GC04P087975	10.1522	https://www.genecards.org/cgi-bin/carddisp.pl?gene=SPP1
SULT2B1	Sulfotransferase Family 2B Member 1	Protein Coding	45	GC19P048552	10.1478	https://www.genecards.org/cgi-bin/carddisp.pl?gene=SULT2B1
ITGA2B	Integrin Subunit Alpha 2b	Protein Coding	50	GC17M044797	10.1461	https://www.genecards.org/cgi-bin/carddisp.pl?gene=ITGA2B
GRM5	Glutamate Metabotropic Receptor 5	Protein Coding	47	GC11M088504	10.1395	https://www.genecards.org/cgi-bin/carddisp.pl?gene=GRM5
FGF2	Fibroblast Growth Factor 2	Protein Coding	45	GC04P122826	10.1248	https://www.genecards.org/cgi-bin/carddisp.pl?gene=FGF2
FN1	Fibronectin 1	Protein Coding	49	GC02M215360	10.1002	https://www.genecards.org/cgi-bin/carddisp.pl?gene=FN1
SNORA31	Small Nucleolar RNA, H/ACA Box 31	RNA Gene	17	GC13M045337	10.0932	https://www.genecards.org/cgi-bin/carddisp.pl?gene=SNORA31
HTR2C	5-Hydroxytryptamine Receptor 2C	Protein Coding	46	GC0XP114584	10.0912	https://www.genecards.org/cgi-bin/carddisp.pl?gene=HTR2C
IL3RA	Interleukin 3 Receptor Subunit Alpha	Protein Coding	42	GC0XP001336	10.0567	https://www.genecards.org/cgi-bin/carddisp.pl?gene=IL3RA
PLA2G2A	Phospholipase A2 Group IIA	Protein Coding	46	GC01M019975	10.0458	https://www.genecards.org/cgi-bin/carddisp.pl?gene=PLA2G2A
LOC110806263	TERT 5' Regulatory Region	Biological Region	2	GC05P001294	10.0163	https://www.genecards.org/cgi-bin/carddisp.pl?gene=LOC110806263
APOA5	Apolipoprotein A5	Protein Coding	44	GC11M116789	10.0124	https://www.genecards.org/cgi-bin/carddisp.pl?gene=APOA5
CD38	CD38 Molecule	Protein Coding	45	GC04P017266	10.0085	https://www.genecards.org/cgi-bin/carddisp.pl?gene=CD38
RARB	Retinoic Acid Receptor Beta	Protein Coding	49	GC03P024689	10.0061	https://www.genecards.org/cgi-bin/carddisp.pl?gene=RARB
ACE2	Angiotensin Converting Enzyme 2	Protein Coding	48	GC0XM015494	9.97435	https://www.genecards.org/cgi-bin/carddisp.pl?gene=ACE2
MT-CO1	Mitochondrially Encoded Cytochrome C Oxidase I	Protein Coding	34	GCMTP005906	9.96587	https://www.genecards.org/cgi-bin/carddisp.pl?gene=MT-CO1
RBP1	Retinol Binding Protein 1	Protein Coding	39	GC03M139517	9.96396	https://www.genecards.org/cgi-bin/carddisp.pl?gene=RBP1
HLA-G	Major Histocompatibility Complex, Class I, G	Protein Coding	44	GC06P076812	9.96224	https://www.genecards.org/cgi-bin/carddisp.pl?gene=HLA-G
MIRLET7E	MicroRNA Let-7e	RNA Gene	21	GC19P053332	9.9613	https://www.genecards.org/cgi-bin/carddisp.pl?gene=MIRLET7E
SELL	Selectin L	Protein Coding	42	GC01M169690	9.94797	https://www.genecards.org/cgi-bin/carddisp.pl?gene=SELL
IL15	Interleukin 15	Protein Coding	40	GC04P141636	9.91584	https://www.genecards.org/cgi-bin/carddisp.pl?gene=IL15
XDH	Xanthine Dehydrogenase	Protein Coding	46	GC02M031334	9.88428	https://www.genecards.org/cgi-bin/carddisp.pl?gene=XDH
ANGPT2	Angiopoietin 2	Protein Coding	46	GC08M006499	9.86778	https://www.genecards.org/cgi-bin/carddisp.pl?gene=ANGPT2
ALOX5AP	Arachidonate 5-Lipoxygenase Activating Protein	Protein Coding	44	GC13P030713	9.8649	https://www.genecards.org/cgi-bin/carddisp.pl?gene=ALOX5AP
MIR148A	MicroRNA 148a	RNA Gene	20	GC07M025993	9.85666	https://www.genecards.org/cgi-bin/carddisp.pl?gene=MIR148A
CASD1	CAS1 Domain Containing 1	Protein Coding	35	GC07P094509	9.85235	https://www.genecards.org/cgi-bin/carddisp.pl?gene=CASD1
AGT	Angiotensinogen	Protein Coding	48	GC01M230702	9.8513	https://www.genecards.org/cgi-bin/carddisp.pl?gene=AGT
RARS1	Arginyl-TRNA Synthetase 1	Protein Coding	36	GC05P168487	9.84203	https://www.genecards.org/cgi-bin/carddisp.pl?gene=RARS1
ZADH2	Zinc Binding Alcohol Dehydrogenase Domain Containing 2	Protein Coding	36	GC18M075195	9.83684	https://www.genecards.org/cgi-bin/carddisp.pl?gene=ZADH2
SERPINF2	Serpin Family F Member 2	Protein Coding	45	GC17P001742	9.835	https://www.genecards.org/cgi-bin/carddisp.pl?gene=SERPINF2
LMNA	Lamin A/C	Protein Coding	48	GC01P156082	9.83454	https://www.genecards.org/cgi-bin/carddisp.pl?gene=LMNA
CR1	Complement C3b/C4b Receptor 1 (Knops Blood Group)	Protein Coding	46	GC01P207496	9.83163	https://www.genecards.org/cgi-bin/carddisp.pl?gene=CR1
GCG	Glucagon	Protein Coding	41	GC02M162142	9.82469	https://www.genecards.org/cgi-bin/carddisp.pl?gene=GCG
HAVCR2	Hepatitis A Virus Cellular Receptor 2	Protein Coding	44	GC05M157063	9.81723	https://www.genecards.org/cgi-bin/carddisp.pl?gene=HAVCR2
FTO	FTO Alpha-Ketoglutarate Dependent Dioxygenase	Protein Coding	45	GC16P053787	9.81092	https://www.genecards.org/cgi-bin/carddisp.pl?gene=FTO
APP	Amyloid Beta Precursor Protein	Protein Coding	50	GC21M025880	9.79054	https://www.genecards.org/cgi-bin/carddisp.pl?gene=APP
LPA	Lipoprotein(A)	Protein Coding	42	GC06M160531	9.78309	https://www.genecards.org/cgi-bin/carddisp.pl?gene=LPA
TH	Tyrosine Hydroxylase	Protein Coding	50	GC11M002163	9.77859	https://www.genecards.org/cgi-bin/carddisp.pl?gene=TH
PTGS1	Prostaglandin-Endoperoxide Synthase 1	Protein Coding	46	GC09P122370	9.75629	https://www.genecards.org/cgi-bin/carddisp.pl?gene=PTGS1
MIR195	MicroRNA 195	RNA Gene	20	GC17M007018	9.75191	https://www.genecards.org/cgi-bin/carddisp.pl?gene=MIR195
ADM	Adrenomedullin	Protein Coding	44	GC11P010304	9.74669	https://www.genecards.org/cgi-bin/carddisp.pl?gene=ADM
FYN	FYN Proto-Oncogene, Src Family Tyrosine Kinase	Protein Coding	46	GC06M111660	9.74316	https://www.genecards.org/cgi-bin/carddisp.pl?gene=FYN
MIR142	MicroRNA 142	RNA Gene	21	GC17M058331	9.71851	https://www.genecards.org/cgi-bin/carddisp.pl?gene=MIR142
NTF3	Neurotrophin 3	Protein Coding	42	GC12P005432	9.71795	https://www.genecards.org/cgi-bin/carddisp.pl?gene=NTF3
MIR181A2	MicroRNA 181a-2	RNA Gene	21	GC09P124692	9.71441	https://www.genecards.org/cgi-bin/carddisp.pl?gene=MIR181A2
MUC1	Mucin 1, Cell Surface Associated	Protein Coding	48	GC01M155185	9.70884	https://www.genecards.org/cgi-bin/carddisp.pl?gene=MUC1
FAAH	Fatty Acid Amide Hydrolase	Protein Coding	48	GC01P046394	9.7031	https://www.genecards.org/cgi-bin/carddisp.pl?gene=FAAH
OPRD1	Opioid Receptor Delta 1	Protein Coding	44	GC01P028812	9.70117	https://www.genecards.org/cgi-bin/carddisp.pl?gene=OPRD1
MIR181B1	MicroRNA 181b-1	RNA Gene	21	GC01M198858	9.69678	https://www.genecards.org/cgi-bin/carddisp.pl?gene=MIR181B1
BRAF	B-Raf Proto-Oncogene, Serine/Threonine Kinase	Protein Coding	52	GC07M140730	9.6926	https://www.genecards.org/cgi-bin/carddisp.pl?gene=BRAF
IGHE	Immunoglobulin Heavy Constant Epsilon	Protein Coding	30	GC14M112095	9.68912	https://www.genecards.org/cgi-bin/carddisp.pl?gene=IGHE
CDK6	Cyclin Dependent Kinase 6	Protein Coding	52	GC07M092604	9.67919	https://www.genecards.org/cgi-bin/carddisp.pl?gene=CDK6
MT-CO3	Mitochondrially Encoded Cytochrome C Oxidase III	Protein Coding	32	GCMTP009209	9.67845	https://www.genecards.org/cgi-bin/carddisp.pl?gene=MT-CO3
ACP1	Acid Phosphatase 1	Protein Coding	43	GC02P000293	9.67522	https://www.genecards.org/cgi-bin/carddisp.pl?gene=ACP1
STAT2	Signal Transducer And Activator Of Transcription 2	Protein Coding	46	GC12M056341	9.66612	https://www.genecards.org/cgi-bin/carddisp.pl?gene=STAT2
MIR128-1	MicroRNA 128-1	RNA Gene	21	GC02P135665	9.65695	https://www.genecards.org/cgi-bin/carddisp.pl?gene=MIR128-1
HFE-AS1	HFE Antisense RNA 1	RNA Gene	9	GC06M026085	9.64808	https://www.genecards.org/cgi-bin/carddisp.pl?gene=HFE-AS1
PDGFRA	Platelet Derived Growth Factor Receptor Alpha	Protein Coding	53	GC04P054229	9.64329	https://www.genecards.org/cgi-bin/carddisp.pl?gene=PDGFRA
LRRC56	Leucine Rich Repeat Containing 56	Protein Coding	35	GC11P000518	9.64262	https://www.genecards.org/cgi-bin/carddisp.pl?gene=LRRC56
FCGR2A	Fc Gamma Receptor IIa	Protein Coding	45	GC01P161505	9.63891	https://www.genecards.org/cgi-bin/carddisp.pl?gene=FCGR2A
IFIH1	Interferon Induced With Helicase C Domain 1	Protein Coding	45	GC02M162267	9.63706	https://www.genecards.org/cgi-bin/carddisp.pl?gene=IFIH1
CAV1	Caveolin 1	Protein Coding	47	GC07P116524	9.62373	https://www.genecards.org/cgi-bin/carddisp.pl?gene=CAV1
HSPA1A	Heat Shock Protein Family A (Hsp70) Member 1A	Protein Coding	44	GC06P076883	9.6078	https://www.genecards.org/cgi-bin/carddisp.pl?gene=HSPA1A
IFNA2	Interferon Alpha 2	Protein Coding	42	GC09M021384	9.59447	https://www.genecards.org/cgi-bin/carddisp.pl?gene=IFNA2
NOD2	Nucleotide Binding Oligomerization Domain Containing 2	Protein Coding	47	GC16P050693	9.59093	https://www.genecards.org/cgi-bin/carddisp.pl?gene=NOD2
CYP11A1	Cytochrome P450 Family 11 Subfamily A Member 1	Protein Coding	48	GC15M074337	9.59037	https://www.genecards.org/cgi-bin/carddisp.pl?gene=CYP11A1
NFKB1	Nuclear Factor Kappa B Subunit 1	Protein Coding	50	GC04P102501	9.58993	https://www.genecards.org/cgi-bin/carddisp.pl?gene=NFKB1
PLAUR	Plasminogen Activator, Urokinase Receptor	Protein Coding	44	GC19M043646	9.57909	https://www.genecards.org/cgi-bin/carddisp.pl?gene=PLAUR
CD19	CD19 Molecule	Protein Coding	48	GC16P039277	9.57866	https://www.genecards.org/cgi-bin/carddisp.pl?gene=CD19
MIR335	MicroRNA 335	RNA Gene	20	GC07P130496	9.56783	https://www.genecards.org/cgi-bin/carddisp.pl?gene=MIR335
RHOA	Ras Homolog Family Member A	Protein Coding	46	GC03M049359	9.55472	https://www.genecards.org/cgi-bin/carddisp.pl?gene=RHOA
IRF1	Interferon Regulatory Factor 1	Protein Coding	46	GC05M132440	9.55106	https://www.genecards.org/cgi-bin/carddisp.pl?gene=IRF1
CYP1B1	Cytochrome P450 Family 1 Subfamily B Member 1	Protein Coding	48	GC02M038066	9.54425	https://www.genecards.org/cgi-bin/carddisp.pl?gene=CYP1B1
SOCS1	Suppressor Of Cytokine Signaling 1	Protein Coding	43	GC16M011783	9.53662	https://www.genecards.org/cgi-bin/carddisp.pl?gene=SOCS1
MIR20A	MicroRNA 20a	RNA Gene	20	GC13P091533	9.52479	https://www.genecards.org/cgi-bin/carddisp.pl?gene=MIR20A
FKBP5	FKBP Prolyl Isomerase 5	Protein Coding	45	GC06M061437	9.52185	https://www.genecards.org/cgi-bin/carddisp.pl?gene=FKBP5
HLF	HLF Transcription Factor, PAR BZIP Family Member	Protein Coding	39	GC17P055264	9.5054	https://www.genecards.org/cgi-bin/carddisp.pl?gene=HLF
TGM2	Transglutaminase 2	Protein Coding	46	GC20M038127	9.49889	https://www.genecards.org/cgi-bin/carddisp.pl?gene=TGM2
ANKRD26	Ankyrin Repeat Domain Containing 26	Protein Coding	39	GC10M026938	9.4936	https://www.genecards.org/cgi-bin/carddisp.pl?gene=ANKRD26
CPA1	Carboxypeptidase A1	Protein Coding	45	GC07P130380	9.45557	https://www.genecards.org/cgi-bin/carddisp.pl?gene=CPA1
FOXO3	Forkhead Box O3	Protein Coding	44	GC06P108559	9.45217	https://www.genecards.org/cgi-bin/carddisp.pl?gene=FOXO3
GUSB	Glucuronidase Beta	Protein Coding	47	GC07M065960	9.43715	https://www.genecards.org/cgi-bin/carddisp.pl?gene=GUSB
ITIH4	Inter-Alpha-Trypsin Inhibitor Heavy Chain 4	Protein Coding	42	GC03M052812	9.43456	https://www.genecards.org/cgi-bin/carddisp.pl?gene=ITIH4
HBG2	Hemoglobin Subunit Gamma 2	Protein Coding	41	GC11M006236	9.42451	https://www.genecards.org/cgi-bin/carddisp.pl?gene=HBG2
LEF1	Lymphoid Enhancer Binding Factor 1	Protein Coding	47	GC04M108047	9.4218	https://www.genecards.org/cgi-bin/carddisp.pl?gene=LEF1
RPN1	Ribophorin I	Protein Coding	42	GC03M128619	9.41972	https://www.genecards.org/cgi-bin/carddisp.pl?gene=RPN1
GZMB	Granzyme B	Protein Coding	46	GC14M024630	9.4108	https://www.genecards.org/cgi-bin/carddisp.pl?gene=GZMB
CCN2	Cellular Communication Network Factor 2	Protein Coding	38	GC06M131948	9.39877	https://www.genecards.org/cgi-bin/carddisp.pl?gene=CCN2
SLC18A2	Solute Carrier Family 18 Member A2	Protein Coding	46	GC10P117241	9.3936	https://www.genecards.org/cgi-bin/carddisp.pl?gene=SLC18A2
ACADS	Acyl-CoA Dehydrogenase Short Chain	Protein Coding	45	GC12P125481	9.39163	https://www.genecards.org/cgi-bin/carddisp.pl?gene=ACADS
IRF8	Interferon Regulatory Factor 8	Protein Coding	45	GC16P085898	9.38037	https://www.genecards.org/cgi-bin/carddisp.pl?gene=IRF8
MIR499A	MicroRNA 499a	RNA Gene	22	GC20P034990	9.36084	https://www.genecards.org/cgi-bin/carddisp.pl?gene=MIR499A
SCYL1	SCY1 Like Pseudokinase 1	Protein Coding	42	GC11P065525	9.35694	https://www.genecards.org/cgi-bin/carddisp.pl?gene=SCYL1
CBS	Cystathionine Beta-Synthase	Protein Coding	48	GC21M043053	9.35141	https://www.genecards.org/cgi-bin/carddisp.pl?gene=CBS
MBP	Myelin Basic Protein	Protein Coding	44	GC18M076978	9.32484	https://www.genecards.org/cgi-bin/carddisp.pl?gene=MBP
LGALS3	Galectin 3	Protein Coding	44	GC14P055124	9.31363	https://www.genecards.org/cgi-bin/carddisp.pl?gene=LGALS3
CASP1	Caspase 1	Protein Coding	49	GC11M105025	9.30751	https://www.genecards.org/cgi-bin/carddisp.pl?gene=CASP1
KIR3DL1	Killer Cell Immunoglobulin Like Receptor, Three Ig Domains And Long Cytoplasmic Tail 1	Protein Coding	41	GC19P062551	9.28978	https://www.genecards.org/cgi-bin/carddisp.pl?gene=KIR3DL1
GYPA	Glycophorin A (MNS Blood Group)	Protein Coding	44	GC04M144109	9.28781	https://www.genecards.org/cgi-bin/carddisp.pl?gene=GYPA
GAST	Gastrin	Protein Coding	39	GC17P041712	9.26037	https://www.genecards.org/cgi-bin/carddisp.pl?gene=GAST
BGLAP	Bone Gamma-Carboxyglutamate Protein	Protein Coding	40	GC01P156242	9.25576	https://www.genecards.org/cgi-bin/carddisp.pl?gene=BGLAP
OTC	Ornithine Transcarbamylase	Protein Coding	46	GC0XP038353	9.24787	https://www.genecards.org/cgi-bin/carddisp.pl?gene=OTC
MIR30E	MicroRNA 30e	RNA Gene	23	GC01P040754	9.22091	https://www.genecards.org/cgi-bin/carddisp.pl?gene=MIR30E
BCHE	Butyrylcholinesterase	Protein Coding	49	GC03M165772	9.20683	https://www.genecards.org/cgi-bin/carddisp.pl?gene=BCHE
GATA3	GATA Binding Protein 3	Protein Coding	48	GC10P008045	9.20497	https://www.genecards.org/cgi-bin/carddisp.pl?gene=GATA3
HRH2	Histamine Receptor H2	Protein Coding	44	GC05P175659	9.20236	https://www.genecards.org/cgi-bin/carddisp.pl?gene=HRH2
CASP2	Caspase 2	Protein Coding	47	GC07P147632	9.1954	https://www.genecards.org/cgi-bin/carddisp.pl?gene=CASP2
CYP2C8	Cytochrome P450 Family 2 Subfamily C Member 8	Protein Coding	47	GC10M095038	9.1858	https://www.genecards.org/cgi-bin/carddisp.pl?gene=CYP2C8
MIR182	MicroRNA 182	RNA Gene	22	GC07M129770	9.18478	https://www.genecards.org/cgi-bin/carddisp.pl?gene=MIR182
TAMM41	TAM41 Mitochondrial Translocator Assembly And Maintenance Homolog	Protein Coding	33	GC03M011721	9.18456	https://www.genecards.org/cgi-bin/carddisp.pl?gene=TAMM41
BMI1	BMI1 Proto-Oncogene, Polycomb Ring Finger	Protein Coding	42	GC10P022326	9.1804	https://www.genecards.org/cgi-bin/carddisp.pl?gene=BMI1
UCP2	Uncoupling Protein 2	Protein Coding	45	GC11M073974	9.16083	https://www.genecards.org/cgi-bin/carddisp.pl?gene=UCP2
GABRA6	Gamma-Aminobutyric Acid Type A Receptor Subunit Alpha6	Protein Coding	44	GC05P161547	9.15854	https://www.genecards.org/cgi-bin/carddisp.pl?gene=GABRA6
DHFR	Dihydrofolate Reductase	Protein Coding	47	GC05M080626	9.15191	https://www.genecards.org/cgi-bin/carddisp.pl?gene=DHFR
CXCR1	C-X-C Motif Chemokine Receptor 1	Protein Coding	42	GC02M218162	9.1451	https://www.genecards.org/cgi-bin/carddisp.pl?gene=CXCR1
HSPA4	Heat Shock Protein Family A (Hsp70) Member 4	Protein Coding	41	GC05P133051	9.13824	https://www.genecards.org/cgi-bin/carddisp.pl?gene=HSPA4
CHRNA3	Cholinergic Receptor Nicotinic Alpha 3 Subunit	Protein Coding	44	GC15M079623	9.13734	https://www.genecards.org/cgi-bin/carddisp.pl?gene=CHRNA3
PRAM1	PML-RARA Regulated Adaptor Molecule 1	Protein Coding	34	GC19M008490	9.12847	https://www.genecards.org/cgi-bin/carddisp.pl?gene=PRAM1
HSD17B10	Hydroxysteroid 17-Beta Dehydrogenase 10	Protein Coding	44	GC0XM053431	9.10762	https://www.genecards.org/cgi-bin/carddisp.pl?gene=HSD17B10
GABRB3	Gamma-Aminobutyric Acid Type A Receptor Subunit Beta3	Protein Coding	49	GC15M026543	9.09969	https://www.genecards.org/cgi-bin/carddisp.pl?gene=GABRB3
PRKCE	Protein Kinase C Epsilon	Protein Coding	48	GC02P045651	9.09931	https://www.genecards.org/cgi-bin/carddisp.pl?gene=PRKCE
SLPI	Secretory Leukocyte Peptidase Inhibitor	Protein Coding	40	GC20M045252	9.09617	https://www.genecards.org/cgi-bin/carddisp.pl?gene=SLPI
POU5F1	POU Class 5 Homeobox 1	Protein Coding	45	GC06M061255	9.093	https://www.genecards.org/cgi-bin/carddisp.pl?gene=POU5F1
FBXW7	F-Box And WD Repeat Domain Containing 7	Protein Coding	44	GC04M152321	9.08877	https://www.genecards.org/cgi-bin/carddisp.pl?gene=FBXW7
CDKN2B-AS1	CDKN2B Antisense RNA 1	RNA Gene	22	GC09P021994	9.07496	https://www.genecards.org/cgi-bin/carddisp.pl?gene=CDKN2B-AS1
MIR140	MicroRNA 140	RNA Gene	24	GC16P069934	9.07219	https://www.genecards.org/cgi-bin/carddisp.pl?gene=MIR140
RALGAPA1	Ral GTPase Activating Protein Catalytic Subunit Alpha 1	Protein Coding	39	GC14M035538	9.07116	https://www.genecards.org/cgi-bin/carddisp.pl?gene=RALGAPA1
SLC2A1	Solute Carrier Family 2 Member 1	Protein Coding	52	GC01M042925	9.06893	https://www.genecards.org/cgi-bin/carddisp.pl?gene=SLC2A1
HADHB	Hydroxyacyl-CoA Dehydrogenase Trifunctional Multienzyme Complex Subunit Beta	Protein Coding	46	GC02P026243	9.06541	https://www.genecards.org/cgi-bin/carddisp.pl?gene=HADHB
IL2RB	Interleukin 2 Receptor Subunit Beta	Protein Coding	48	GC22M037125	9.0556	https://www.genecards.org/cgi-bin/carddisp.pl?gene=IL2RB
RYR1	Ryanodine Receptor 1	Protein Coding	46	GC19P051535	9.04755	https://www.genecards.org/cgi-bin/carddisp.pl?gene=RYR1
FANCA	FA Complementation Group A	Protein Coding	48	GC16M089801	9.04668	https://www.genecards.org/cgi-bin/carddisp.pl?gene=FANCA
NCOA2	Nuclear Receptor Coactivator 2	Protein Coding	44	GC08M070109	9.03858	https://www.genecards.org/cgi-bin/carddisp.pl?gene=NCOA2
MIRLET7B	MicroRNA Let-7b	RNA Gene	21	GC22P046119	9.03304	https://www.genecards.org/cgi-bin/carddisp.pl?gene=MIRLET7B
DNMT3B	DNA Methyltransferase 3 Beta	Protein Coding	50	GC20P032762	9.02523	https://www.genecards.org/cgi-bin/carddisp.pl?gene=DNMT3B
CD274	CD274 Molecule	Protein Coding	43	GC09P005450	9.02313	https://www.genecards.org/cgi-bin/carddisp.pl?gene=CD274
NTRK2	Neurotrophic Receptor Tyrosine Kinase 2	Protein Coding	52	GC09P084668	9.01208	https://www.genecards.org/cgi-bin/carddisp.pl?gene=NTRK2
REG3A	Regenerating Family Member 3 Alpha	Protein Coding	38	GC02M079157	9.00613	https://www.genecards.org/cgi-bin/carddisp.pl?gene=REG3A
ERCC6	ERCC Excision Repair 6, Chromatin Remodeling Factor	Protein Coding	45	GC10M049454	8.98798	https://www.genecards.org/cgi-bin/carddisp.pl?gene=ERCC6
LTF	Lactotransferrin	Protein Coding	44	GC03M046435	8.98079	https://www.genecards.org/cgi-bin/carddisp.pl?gene=LTF
LEPQTL1	Leptin, Serum Levels Of	Genetic Locus	3	GC02U903086	8.96469	https://www.genecards.org/cgi-bin/carddisp.pl?gene=LEPQTL1
GDNF	Glial Cell Derived Neurotrophic Factor	Protein Coding	47	GC05M037812	8.96285	https://www.genecards.org/cgi-bin/carddisp.pl?gene=GDNF
MIR199A1	MicroRNA 199a-1	RNA Gene	20	GC19M010817	8.94779	https://www.genecards.org/cgi-bin/carddisp.pl?gene=MIR199A1
NPC1	NPC Intracellular Cholesterol Transporter 1	Protein Coding	48	GC18M023506	8.91637	https://www.genecards.org/cgi-bin/carddisp.pl?gene=NPC1
MUC5AC	Mucin 5AC, Oligomeric Mucus/Gel-Forming	Protein Coding	39	GC11P001581	8.89786	https://www.genecards.org/cgi-bin/carddisp.pl?gene=MUC5AC
SREBF1	Sterol Regulatory Element Binding Transcription Factor 1	Protein Coding	45	GC17M017810	8.89032	https://www.genecards.org/cgi-bin/carddisp.pl?gene=SREBF1
KCTD17	Potassium Channel Tetramerization Domain Containing 17	Protein Coding	39	GC22P037051	8.87555	https://www.genecards.org/cgi-bin/carddisp.pl?gene=KCTD17
S100B	S100 Calcium Binding Protein B	Protein Coding	45	GC21M050156	8.87013	https://www.genecards.org/cgi-bin/carddisp.pl?gene=S100B
MVK	Mevalonate Kinase	Protein Coding	47	GC12P109573	8.86554	https://www.genecards.org/cgi-bin/carddisp.pl?gene=MVK
NTS	Neurotensin	Protein Coding	40	GC12P085876	8.85878	https://www.genecards.org/cgi-bin/carddisp.pl?gene=NTS
CD22	CD22 Molecule	Protein Coding	45	GC19P035319	8.84946	https://www.genecards.org/cgi-bin/carddisp.pl?gene=CD22
MIR19A	MicroRNA 19a	RNA Gene	20	GC13P091532	8.84518	https://www.genecards.org/cgi-bin/carddisp.pl?gene=MIR19A
NCOR1	Nuclear Receptor Corepressor 1	Protein Coding	44	GC17M016029	8.83953	https://www.genecards.org/cgi-bin/carddisp.pl?gene=NCOR1
MT-CYB	Mitochondrially Encoded Cytochrome B	Protein Coding	32	GCMTP014749	8.82654	https://www.genecards.org/cgi-bin/carddisp.pl?gene=MT-CYB
CHRNA5	Cholinergic Receptor Nicotinic Alpha 5 Subunit	Protein Coding	44	GC15P078565	8.82395	https://www.genecards.org/cgi-bin/carddisp.pl?gene=CHRNA5
LCK	LCK Proto-Oncogene, Src Family Tyrosine Kinase	Protein Coding	51	GC01P032251	8.81751	https://www.genecards.org/cgi-bin/carddisp.pl?gene=LCK
GABRB2	Gamma-Aminobutyric Acid Type A Receptor Subunit Beta2	Protein Coding	48	GC05M161288	8.78341	https://www.genecards.org/cgi-bin/carddisp.pl?gene=GABRB2
ANGPT1	Angiopoietin 1	Protein Coding	45	GC08M107246	8.78197	https://www.genecards.org/cgi-bin/carddisp.pl?gene=ANGPT1
MIR331	MicroRNA 331	RNA Gene	20	GC12P095308	8.78056	https://www.genecards.org/cgi-bin/carddisp.pl?gene=MIR331
BRD4	Bromodomain Containing 4	Protein Coding	46	GC19M015236	8.77674	https://www.genecards.org/cgi-bin/carddisp.pl?gene=BRD4
CHRNA6	Cholinergic Receptor Nicotinic Alpha 6 Subunit	Protein Coding	42	GC08M042752	8.76513	https://www.genecards.org/cgi-bin/carddisp.pl?gene=CHRNA6
EPHX1	Epoxide Hydrolase 1	Protein Coding	45	GC01P225810	8.75774	https://www.genecards.org/cgi-bin/carddisp.pl?gene=EPHX1
HDAC9	Histone Deacetylase 9	Protein Coding	46	GC07P018086	8.75136	https://www.genecards.org/cgi-bin/carddisp.pl?gene=HDAC9
TP73	Tumor Protein P73	Protein Coding	45	GC01P003652	8.73261	https://www.genecards.org/cgi-bin/carddisp.pl?gene=TP73
VAV1	Vav Guanine Nucleotide Exchange Factor 1	Protein Coding	45	GC19P006772	8.7275	https://www.genecards.org/cgi-bin/carddisp.pl?gene=VAV1
CD209	CD209 Molecule	Protein Coding	42	GC19M007739	8.71647	https://www.genecards.org/cgi-bin/carddisp.pl?gene=CD209
LIG4	DNA Ligase 4	Protein Coding	46	GC13M108207	8.69853	https://www.genecards.org/cgi-bin/carddisp.pl?gene=LIG4
MYCN	MYCN Proto-Oncogene, BHLH Transcription Factor	Protein Coding	46	GC02P015949	8.68693	https://www.genecards.org/cgi-bin/carddisp.pl?gene=MYCN
MIR29B1	MicroRNA 29b-1	RNA Gene	21	GC07M130877	8.686	https://www.genecards.org/cgi-bin/carddisp.pl?gene=MIR29B1
AFDN	Afadin, Adherens Junction Formation Factor	Protein Coding	34	GC06P167827	8.68449	https://www.genecards.org/cgi-bin/carddisp.pl?gene=AFDN
CHRM2	Cholinergic Receptor Muscarinic 2	Protein Coding	48	GC07P136868	8.67764	https://www.genecards.org/cgi-bin/carddisp.pl?gene=CHRM2
MIR30A	MicroRNA 30a	RNA Gene	21	GC06M071403	8.66681	https://www.genecards.org/cgi-bin/carddisp.pl?gene=MIR30A
GABRB1	Gamma-Aminobutyric Acid Type A Receptor Subunit Beta1	Protein Coding	45	GC04P046949	8.6658	https://www.genecards.org/cgi-bin/carddisp.pl?gene=GABRB1
SLC25A15	Solute Carrier Family 25 Member 15	Protein Coding	43	GC13P040789	8.66511	https://www.genecards.org/cgi-bin/carddisp.pl?gene=SLC25A15
SH2B3	SH2B Adaptor Protein 3	Protein Coding	46	GC12P111405	8.65965	https://www.genecards.org/cgi-bin/carddisp.pl?gene=SH2B3
CTSD	Cathepsin D	Protein Coding	50	GC11M001752	8.65228	https://www.genecards.org/cgi-bin/carddisp.pl?gene=CTSD
PLA2G7	Phospholipase A2 Group VII	Protein Coding	49	GC06M061586	8.63569	https://www.genecards.org/cgi-bin/carddisp.pl?gene=PLA2G7
IGF1R	Insulin Like Growth Factor 1 Receptor	Protein Coding	53	GC15P098648	8.63359	https://www.genecards.org/cgi-bin/carddisp.pl?gene=IGF1R
FCGR1A	Fc Gamma Receptor Ia	Protein Coding	41	GC01P149788	8.62539	https://www.genecards.org/cgi-bin/carddisp.pl?gene=FCGR1A
RXRA	Retinoid X Receptor Alpha	Protein Coding	48	GC09P134317	8.61876	https://www.genecards.org/cgi-bin/carddisp.pl?gene=RXRA
CHRM3	Cholinergic Receptor Muscarinic 3	Protein Coding	48	GC01P239386	8.61743	https://www.genecards.org/cgi-bin/carddisp.pl?gene=CHRM3
C5AR1	Complement C5a Receptor 1	Protein Coding	44	GC19P047290	8.61189	https://www.genecards.org/cgi-bin/carddisp.pl?gene=C5AR1
HOTAIR	HOX Transcript Antisense RNA	RNA Gene	26	GC12M053962	8.61018	https://www.genecards.org/cgi-bin/carddisp.pl?gene=HOTAIR
NCOR2	Nuclear Receptor Corepressor 2	Protein Coding	44	GC12M124324	8.60809	https://www.genecards.org/cgi-bin/carddisp.pl?gene=NCOR2
NFKBIA	NFKB Inhibitor Alpha	Protein Coding	49	GC14M035401	8.59278	https://www.genecards.org/cgi-bin/carddisp.pl?gene=NFKBIA
BTK	Bruton Tyrosine Kinase	Protein Coding	51	GC0XM101349	8.59109	https://www.genecards.org/cgi-bin/carddisp.pl?gene=BTK
CBFA2T2	CBFA2/RUNX1 Partner Transcriptional Co-Repressor 2	Protein Coding	38	GC20P033490	8.57734	https://www.genecards.org/cgi-bin/carddisp.pl?gene=CBFA2T2
OXT	Oxytocin/Neurophysin I Prepropeptide	Protein Coding	38	GC20P003068	8.57128	https://www.genecards.org/cgi-bin/carddisp.pl?gene=OXT
HTR3B	5-Hydroxytryptamine Receptor 3B	Protein Coding	44	GC11P113931	8.5705	https://www.genecards.org/cgi-bin/carddisp.pl?gene=HTR3B
ITGAX	Integrin Subunit Alpha X	Protein Coding	44	GC16P039491	8.57037	https://www.genecards.org/cgi-bin/carddisp.pl?gene=ITGAX
FAR1	Fatty Acyl-CoA Reductase 1	Protein Coding	42	GC11P013668	8.56741	https://www.genecards.org/cgi-bin/carddisp.pl?gene=FAR1
PLA2G6	Phospholipase A2 Group VI	Protein Coding	48	GC22M056043	8.56583	https://www.genecards.org/cgi-bin/carddisp.pl?gene=PLA2G6
LOC106627981	GBA Recombination Region	Biological Region	2	GC01P155233	8.5581	https://www.genecards.org/cgi-bin/carddisp.pl?gene=LOC106627981
SUZ12	SUZ12 Polycomb Repressive Complex 2 Subunit	Protein Coding	41	GC17P031937	8.55607	https://www.genecards.org/cgi-bin/carddisp.pl?gene=SUZ12
GP1BA	Glycoprotein Ib Platelet Subunit Alpha	Protein Coding	46	GC17P004932	8.55542	https://www.genecards.org/cgi-bin/carddisp.pl?gene=GP1BA
KCNE2	Potassium Voltage-Gated Channel Subfamily E Regulatory Subunit 2	Protein Coding	42	GC21P034364	8.54312	https://www.genecards.org/cgi-bin/carddisp.pl?gene=KCNE2
DPP4	Dipeptidyl Peptidase 4	Protein Coding	49	GC02M161992	8.52579	https://www.genecards.org/cgi-bin/carddisp.pl?gene=DPP4
APOH	Apolipoprotein H	Protein Coding	44	GC17M066212	8.51779	https://www.genecards.org/cgi-bin/carddisp.pl?gene=APOH
ANXA2	Annexin A2	Protein Coding	47	GC15M060347	8.50368	https://www.genecards.org/cgi-bin/carddisp.pl?gene=ANXA2
CEL	Carboxyl Ester Lipase	Protein Coding	47	GC09P133061	8.50247	https://www.genecards.org/cgi-bin/carddisp.pl?gene=CEL
MMP3	Matrix Metallopeptidase 3	Protein Coding	49	GC11M102835	8.4814	https://www.genecards.org/cgi-bin/carddisp.pl?gene=MMP3
ALPP	Alkaline Phosphatase, Placental	Protein Coding	45	GC02P232378	8.46622	https://www.genecards.org/cgi-bin/carddisp.pl?gene=ALPP
IGFBP1	Insulin Like Growth Factor Binding Protein 1	Protein Coding	42	GC07P047504	8.45261	https://www.genecards.org/cgi-bin/carddisp.pl?gene=IGFBP1
CDA	Cytidine Deaminase	Protein Coding	42	GC01P020588	8.4508	https://www.genecards.org/cgi-bin/carddisp.pl?gene=CDA
HAVCR1	Hepatitis A Virus Cellular Receptor 1	Protein Coding	41	GC05M157028	8.44893	https://www.genecards.org/cgi-bin/carddisp.pl?gene=HAVCR1
SFTPA1	Surfactant Protein A1	Protein Coding	43	GC10P091431	8.44444	https://www.genecards.org/cgi-bin/carddisp.pl?gene=SFTPA1
RAG1	Recombination Activating 1	Protein Coding	45	GC11P036534	8.44085	https://www.genecards.org/cgi-bin/carddisp.pl?gene=RAG1
CHRNA4	Cholinergic Receptor Nicotinic Alpha 4 Subunit	Protein Coding	48	GC20M063343	8.43224	https://www.genecards.org/cgi-bin/carddisp.pl?gene=CHRNA4
GSR	Glutathione-Disulfide Reductase	Protein Coding	48	GC08M030678	8.42998	https://www.genecards.org/cgi-bin/carddisp.pl?gene=GSR
MIR29A	MicroRNA 29a	RNA Gene	22	GC07M130876	8.42376	https://www.genecards.org/cgi-bin/carddisp.pl?gene=MIR29A
INPP5E	Inositol Polyphosphate-5-Phosphatase E	Protein Coding	41	GC09M136428	8.40601	https://www.genecards.org/cgi-bin/carddisp.pl?gene=INPP5E
TNFRSF1B	TNF Receptor Superfamily Member 1B	Protein Coding	46	GC01P012167	8.39925	https://www.genecards.org/cgi-bin/carddisp.pl?gene=TNFRSF1B
GLIS2	GLIS Family Zinc Finger 2	Protein Coding	40	GC16P009967	8.39561	https://www.genecards.org/cgi-bin/carddisp.pl?gene=GLIS2
ATP7B	ATPase Copper Transporting Beta	Protein Coding	47	GC13M051930	8.39245	https://www.genecards.org/cgi-bin/carddisp.pl?gene=ATP7B
CYP2A6	Cytochrome P450 Family 2 Subfamily A Member 6	Protein Coding	48	GC19M040843	8.3889	https://www.genecards.org/cgi-bin/carddisp.pl?gene=CYP2A6
SFTPD	Surfactant Protein D	Protein Coding	43	GC10M079937	8.38667	https://www.genecards.org/cgi-bin/carddisp.pl?gene=SFTPD
BCL2L11	BCL2 Like 11	Protein Coding	44	GC02P111119	8.38377	https://www.genecards.org/cgi-bin/carddisp.pl?gene=BCL2L11
GABRG3	Gamma-Aminobutyric Acid Type A Receptor Subunit Gamma3	Protein Coding	42	GC15P026971	8.38361	https://www.genecards.org/cgi-bin/carddisp.pl?gene=GABRG3
CXCL2	C-X-C Motif Chemokine Ligand 2	Protein Coding	39	GC04M074097	8.37911	https://www.genecards.org/cgi-bin/carddisp.pl?gene=CXCL2
LARS1	Leucyl-TRNA Synthetase 1	Protein Coding	36	GC05M146114	8.37891	https://www.genecards.org/cgi-bin/carddisp.pl?gene=LARS1
CHRNB4	Cholinergic Receptor Nicotinic Beta 4 Subunit	Protein Coding	44	GC15M079625	8.37572	https://www.genecards.org/cgi-bin/carddisp.pl?gene=CHRNB4
MTAP	Methylthioadenosine Phosphorylase	Protein Coding	48	GC09P021792	8.37148	https://www.genecards.org/cgi-bin/carddisp.pl?gene=MTAP
THY1	Thy-1 Cell Surface Antigen	Protein Coding	42	GC11M119417	8.35783	https://www.genecards.org/cgi-bin/carddisp.pl?gene=THY1
XRCC3	X-Ray Repair Cross Complementing 3	Protein Coding	42	GC14M103697	8.35067	https://www.genecards.org/cgi-bin/carddisp.pl?gene=XRCC3
ACAD9	Acyl-CoA Dehydrogenase Family Member 9	Protein Coding	43	GC03P133367	8.33648	https://www.genecards.org/cgi-bin/carddisp.pl?gene=ACAD9
TNFRSF8	TNF Receptor Superfamily Member 8	Protein Coding	42	GC01P012063	8.33265	https://www.genecards.org/cgi-bin/carddisp.pl?gene=TNFRSF8
IL18R1	Interleukin 18 Receptor 1	Protein Coding	42	GC02P102311	8.31494	https://www.genecards.org/cgi-bin/carddisp.pl?gene=IL18R1
PNOC	Prepronociceptin	Protein Coding	38	GC08P028316	8.30334	https://www.genecards.org/cgi-bin/carddisp.pl?gene=PNOC
GLUL	Glutamate-Ammonia Ligase	Protein Coding	48	GC01M182378	8.29875	https://www.genecards.org/cgi-bin/carddisp.pl?gene=GLUL
TKT	Transketolase	Protein Coding	45	GC03M053224	8.29801	https://www.genecards.org/cgi-bin/carddisp.pl?gene=TKT
CD28	CD28 Molecule	Protein Coding	45	GC02P203706	8.29608	https://www.genecards.org/cgi-bin/carddisp.pl?gene=CD28
IFNB1	Interferon Beta 1	Protein Coding	42	GC09M021077	8.29494	https://www.genecards.org/cgi-bin/carddisp.pl?gene=IFNB1
PLAU	Plasminogen Activator, Urokinase	Protein Coding	50	GC10P073909	8.27799	https://www.genecards.org/cgi-bin/carddisp.pl?gene=PLAU
HSPD1	Heat Shock Protein Family D (Hsp60) Member 1	Protein Coding	46	GC02M197486	8.27555	https://www.genecards.org/cgi-bin/carddisp.pl?gene=HSPD1
MIR486-1	MicroRNA 486-1	RNA Gene	18	GC08M041660	8.26865	https://www.genecards.org/cgi-bin/carddisp.pl?gene=MIR486-1
NR1H4	Nuclear Receptor Subfamily 1 Group H Member 4	Protein Coding	48	GC12P100473	8.26792	https://www.genecards.org/cgi-bin/carddisp.pl?gene=NR1H4
MIR151A	MicroRNA 151a	RNA Gene	20	GC08M140733	8.26619	https://www.genecards.org/cgi-bin/carddisp.pl?gene=MIR151A
MT-ND4	Mitochondrially Encoded NADH:Ubiquinone Oxidoreductase Core Subunit 4	Protein Coding	34	GCMTP010762	8.26578	https://www.genecards.org/cgi-bin/carddisp.pl?gene=MT-ND4
SLC29A1	Solute Carrier Family 29 Member 1 (Augustine Blood Group)	Protein Coding	47	GC06P044219	8.24694	https://www.genecards.org/cgi-bin/carddisp.pl?gene=SLC29A1
TNNT2	Troponin T2, Cardiac Type	Protein Coding	48	GC01M201359	8.24407	https://www.genecards.org/cgi-bin/carddisp.pl?gene=TNNT2
PPIG	Peptidylprolyl Isomerase G	Protein Coding	41	GC02P169584	8.22609	https://www.genecards.org/cgi-bin/carddisp.pl?gene=PPIG
PIP5K1C	Phosphatidylinositol-4-Phosphate 5-Kinase Type 1 Gamma	Protein Coding	48	GC19M004531	8.2208	https://www.genecards.org/cgi-bin/carddisp.pl?gene=PIP5K1C
NOS1	Nitric Oxide Synthase 1	Protein Coding	49	GC12M117208	8.21575	https://www.genecards.org/cgi-bin/carddisp.pl?gene=NOS1
SULT2A1	Sulfotransferase Family 2A Member 1	Protein Coding	44	GC19M047870	8.21422	https://www.genecards.org/cgi-bin/carddisp.pl?gene=SULT2A1
LOC110006319	Beta-Globin Gene 3' Regulatory Region	Biological Region	2	GC11P005223	8.21346	https://www.genecards.org/cgi-bin/carddisp.pl?gene=LOC110006319
CTCF	CCCTC-Binding Factor	Protein Coding	46	GC16P067563	8.21115	https://www.genecards.org/cgi-bin/carddisp.pl?gene=CTCF
APOC3	Apolipoprotein C3	Protein Coding	45	GC11P116829	8.20721	https://www.genecards.org/cgi-bin/carddisp.pl?gene=APOC3
MT-ND2	Mitochondrially Encoded NADH:Ubiquinone Oxidoreductase Core Subunit 2	Protein Coding	35	GCMTP004472	8.20538	https://www.genecards.org/cgi-bin/carddisp.pl?gene=MT-ND2
CD86	CD86 Molecule	Protein Coding	42	GC03P122055	8.19947	https://www.genecards.org/cgi-bin/carddisp.pl?gene=CD86
CDKN2C	Cyclin Dependent Kinase Inhibitor 2C	Protein Coding	44	GC01P050960	8.19065	https://www.genecards.org/cgi-bin/carddisp.pl?gene=CDKN2C
MLH1	MutL Homolog 1	Protein Coding	47	GC03P036993	8.18973	https://www.genecards.org/cgi-bin/carddisp.pl?gene=MLH1
RPL5	Ribosomal Protein L5	Protein Coding	46	GC01P092832	8.18711	https://www.genecards.org/cgi-bin/carddisp.pl?gene=RPL5
ORM1	Orosomucoid 1	Protein Coding	41	GC09P114323	8.15314	https://www.genecards.org/cgi-bin/carddisp.pl?gene=ORM1
FADD	Fas Associated Via Death Domain	Protein Coding	45	GC11P070203	8.15284	https://www.genecards.org/cgi-bin/carddisp.pl?gene=FADD
CLU	Clusterin	Protein Coding	45	GC08M027596	8.15256	https://www.genecards.org/cgi-bin/carddisp.pl?gene=CLU
MIR181C	MicroRNA 181c	RNA Gene	21	GC19P014002	8.15066	https://www.genecards.org/cgi-bin/carddisp.pl?gene=MIR181C
ALK	ALK Receptor Tyrosine Kinase	Protein Coding	50	GC02M029190	8.14089	https://www.genecards.org/cgi-bin/carddisp.pl?gene=ALK
ICOSLG	Inducible T Cell Costimulator Ligand	Protein Coding	39	GC21M044222	8.13179	https://www.genecards.org/cgi-bin/carddisp.pl?gene=ICOSLG
GAD1	Glutamate Decarboxylase 1	Protein Coding	49	GC02P170813	8.12289	https://www.genecards.org/cgi-bin/carddisp.pl?gene=GAD1
CFHR1	Complement Factor H Related 1	Protein Coding	42	GC01P196822	8.11574	https://www.genecards.org/cgi-bin/carddisp.pl?gene=CFHR1
CD2	CD2 Molecule	Protein Coding	42	GC01P116754	8.09859	https://www.genecards.org/cgi-bin/carddisp.pl?gene=CD2
ITGA4	Integrin Subunit Alpha 4	Protein Coding	47	GC02P181456	8.08863	https://www.genecards.org/cgi-bin/carddisp.pl?gene=ITGA4
CD80	CD80 Molecule	Protein Coding	41	GC03M119524	8.08292	https://www.genecards.org/cgi-bin/carddisp.pl?gene=CD80
TEK	TEK Receptor Tyrosine Kinase	Protein Coding	50	GC09P027109	8.08176	https://www.genecards.org/cgi-bin/carddisp.pl?gene=TEK
TNNI3	Troponin I3, Cardiac Type	Protein Coding	48	GC19M055151	8.08087	https://www.genecards.org/cgi-bin/carddisp.pl?gene=TNNI3
BPI	Bactericidal Permeability Increasing Protein	Protein Coding	41	GC20P038304	8.08035	https://www.genecards.org/cgi-bin/carddisp.pl?gene=BPI
SLC2A4	Solute Carrier Family 2 Member 4	Protein Coding	45	GC17P010574	8.07968	https://www.genecards.org/cgi-bin/carddisp.pl?gene=SLC2A4
GABRG1	Gamma-Aminobutyric Acid Type A Receptor Subunit Gamma1	Protein Coding	39	GC04M046035	8.07966	https://www.genecards.org/cgi-bin/carddisp.pl?gene=GABRG1
CEBPE	CCAAT Enhancer Binding Protein Epsilon	Protein Coding	41	GC14M023117	8.07757	https://www.genecards.org/cgi-bin/carddisp.pl?gene=CEBPE
ENO2	Enolase 2	Protein Coding	46	GC12P006913	8.07442	https://www.genecards.org/cgi-bin/carddisp.pl?gene=ENO2
NTRK1	Neurotrophic Receptor Tyrosine Kinase 1	Protein Coding	48	GC01P156815	8.0688	https://www.genecards.org/cgi-bin/carddisp.pl?gene=NTRK1
LOC107133510	Origin Of Replication At HBB	Biological Region	2	GC11P005222	8.06536	https://www.genecards.org/cgi-bin/carddisp.pl?gene=LOC107133510
UROS	Uroporphyrinogen III Synthase	Protein Coding	41	GC10M125784	8.04522	https://www.genecards.org/cgi-bin/carddisp.pl?gene=UROS
L1CAM	L1 Cell Adhesion Molecule	Protein Coding	46	GC0XM153864	8.03513	https://www.genecards.org/cgi-bin/carddisp.pl?gene=L1CAM
TRPV1	Transient Receptor Potential Cation Channel Subfamily V Member 1	Protein Coding	46	GC17M003565	8.03088	https://www.genecards.org/cgi-bin/carddisp.pl?gene=TRPV1
CD163	CD163 Molecule	Protein Coding	43	GC12M007646	8.02716	https://www.genecards.org/cgi-bin/carddisp.pl?gene=CD163
SCGB1A1	Secretoglobin Family 1A Member 1	Protein Coding	40	GC11P062405	8.02337	https://www.genecards.org/cgi-bin/carddisp.pl?gene=SCGB1A1
CTSG	Cathepsin G	Protein Coding	45	GC14M024573	8.00148	https://www.genecards.org/cgi-bin/carddisp.pl?gene=CTSG
IGF2R	Insulin Like Growth Factor 2 Receptor	Protein Coding	46	GC06P159969	8.00027	https://www.genecards.org/cgi-bin/carddisp.pl?gene=IGF2R
EIF2AK2	Eukaryotic Translation Initiation Factor 2 Alpha Kinase 2	Protein Coding	46	GC02M037099	7.99711	https://www.genecards.org/cgi-bin/carddisp.pl?gene=EIF2AK2
MIR328	MicroRNA 328	RNA Gene	21	GC16M067203	7.99174	https://www.genecards.org/cgi-bin/carddisp.pl?gene=MIR328
IL1RAPL2	Interleukin 1 Receptor Accessory Protein Like 2	Protein Coding	38	GC0XP104566	7.99027	https://www.genecards.org/cgi-bin/carddisp.pl?gene=IL1RAPL2
IL12B	Interleukin 12B	Protein Coding	43	GC05M159314	7.977	https://www.genecards.org/cgi-bin/carddisp.pl?gene=IL12B
HNRNPH1	Heterogeneous Nuclear Ribonucleoprotein H1	Protein Coding	39	GC05M179614	7.97323	https://www.genecards.org/cgi-bin/carddisp.pl?gene=HNRNPH1
LOC111674472	DNase I Hypersensitive Sites In Introns 16 And 17a Of CFTR	Biological Region	2	GC07P117607	7.97096	https://www.genecards.org/cgi-bin/carddisp.pl?gene=LOC111674472
NAGLU	N-Acetyl-Alpha-Glucosaminidase	Protein Coding	42	GC17P050731	7.94201	https://www.genecards.org/cgi-bin/carddisp.pl?gene=NAGLU
ADA2	Adenosine Deaminase 2	Protein Coding	33	GC22M017188	7.94027	https://www.genecards.org/cgi-bin/carddisp.pl?gene=ADA2
PYY	Peptide YY	Protein Coding	42	GC17M043952	7.93961	https://www.genecards.org/cgi-bin/carddisp.pl?gene=PYY
IGFBP2	Insulin Like Growth Factor Binding Protein 2	Protein Coding	43	GC02P216632	7.93625	https://www.genecards.org/cgi-bin/carddisp.pl?gene=IGFBP2
MMACHC	Metabolism Of Cobalamin Associated C	Protein Coding	42	GC01P045500	7.92793	https://www.genecards.org/cgi-bin/carddisp.pl?gene=MMACHC
CCKAR	Cholecystokinin A Receptor	Protein Coding	45	GC04M026483	7.92692	https://www.genecards.org/cgi-bin/carddisp.pl?gene=CCKAR
MIR324	MicroRNA 324	RNA Gene	20	GC17M007223	7.92328	https://www.genecards.org/cgi-bin/carddisp.pl?gene=MIR324
CLEC12A	C-Type Lectin Domain Family 12 Member A	Protein Coding	38	GC12P009951	7.91972	https://www.genecards.org/cgi-bin/carddisp.pl?gene=CLEC12A
GAL	Galanin And GMAP Prepropeptide	Protein Coding	44	GC11P069367	7.91937	https://www.genecards.org/cgi-bin/carddisp.pl?gene=GAL
BLM	BLM RecQ Like Helicase	Protein Coding	48	GC15P090717	7.90093	https://www.genecards.org/cgi-bin/carddisp.pl?gene=BLM
MN1	MN1 Proto-Oncogene, Transcriptional Regulator	Protein Coding	41	GC22M027748	7.8987	https://www.genecards.org/cgi-bin/carddisp.pl?gene=MN1
MET	MET Proto-Oncogene, Receptor Tyrosine Kinase	Protein Coding	52	GC07P116672	7.89074	https://www.genecards.org/cgi-bin/carddisp.pl?gene=MET
ADCYAP1	Adenylate Cyclase Activating Polypeptide 1	Protein Coding	42	GC18P000895	7.88991	https://www.genecards.org/cgi-bin/carddisp.pl?gene=ADCYAP1
MEG3	Maternally Expressed 3	RNA Gene	30	GC14P109055	7.88313	https://www.genecards.org/cgi-bin/carddisp.pl?gene=MEG3
SALL2	Spalt Like Transcription Factor 2	Protein Coding	41	GC14M021521	7.87341	https://www.genecards.org/cgi-bin/carddisp.pl?gene=SALL2
LOC106099062	HBB Recombination Region	Biological Region	2	GC11P005326	7.86801	https://www.genecards.org/cgi-bin/carddisp.pl?gene=LOC106099062
GAD2	Glutamate Decarboxylase 2	Protein Coding	44	GC10P026216	7.86369	https://www.genecards.org/cgi-bin/carddisp.pl?gene=GAD2
PTPA	Protein Phosphatase 2 Phosphatase Activator	Protein Coding	34	GC09P129111	7.84269	https://www.genecards.org/cgi-bin/carddisp.pl?gene=PTPA
SCARB1	Scavenger Receptor Class B Member 1	Protein Coding	46	GC12M124776	7.83908	https://www.genecards.org/cgi-bin/carddisp.pl?gene=SCARB1
GABRA4	Gamma-Aminobutyric Acid Type A Receptor Subunit Alpha4	Protein Coding	45	GC04M046836	7.8285	https://www.genecards.org/cgi-bin/carddisp.pl?gene=GABRA4
FUT4	Fucosyltransferase 4	Protein Coding	36	GC11P094544	7.82721	https://www.genecards.org/cgi-bin/carddisp.pl?gene=FUT4
SLC2A3	Solute Carrier Family 2 Member 3	Protein Coding	47	GC12M007919	7.8203	https://www.genecards.org/cgi-bin/carddisp.pl?gene=SLC2A3
TLR9	Toll Like Receptor 9	Protein Coding	45	GC03M052222	7.8168	https://www.genecards.org/cgi-bin/carddisp.pl?gene=TLR9
MAPK14	Mitogen-Activated Protein Kinase 14	Protein Coding	50	GC06P077003	7.81629	https://www.genecards.org/cgi-bin/carddisp.pl?gene=MAPK14
LOC107980440	ABL Breakpoint Recombination Region	Biological Region	2	GC09P130710	7.79623	https://www.genecards.org/cgi-bin/carddisp.pl?gene=LOC107980440
AR	Androgen Receptor	Protein Coding	51	GC0XP067544	7.78161	https://www.genecards.org/cgi-bin/carddisp.pl?gene=AR
FAH	Fumarylacetoacetate Hydrolase	Protein Coding	46	GC15P080152	7.77232	https://www.genecards.org/cgi-bin/carddisp.pl?gene=FAH
BMP2	Bone Morphogenetic Protein 2	Protein Coding	46	GC20P006767	7.77172	https://www.genecards.org/cgi-bin/carddisp.pl?gene=BMP2
MIR424	MicroRNA 424	RNA Gene	18	GC0XM134685	7.7684	https://www.genecards.org/cgi-bin/carddisp.pl?gene=MIR424
NR1I3	Nuclear Receptor Subfamily 1 Group I Member 3	Protein Coding	44	GC01M161229	7.76773	https://www.genecards.org/cgi-bin/carddisp.pl?gene=NR1I3
MLF1	Myeloid Leukemia Factor 1	Protein Coding	42	GC03P158571	7.76677	https://www.genecards.org/cgi-bin/carddisp.pl?gene=MLF1
TFR2	Transferrin Receptor 2	Protein Coding	44	GC07M100620	7.764	https://www.genecards.org/cgi-bin/carddisp.pl?gene=TFR2
GRB2	Growth Factor Receptor Bound Protein 2	Protein Coding	46	GC17M075318	7.76283	https://www.genecards.org/cgi-bin/carddisp.pl?gene=GRB2
RET	Ret Proto-Oncogene	Protein Coding	52	GC10P043121	7.75328	https://www.genecards.org/cgi-bin/carddisp.pl?gene=RET
TGFA	Transforming Growth Factor Alpha	Protein Coding	45	GC02M070447	7.74923	https://www.genecards.org/cgi-bin/carddisp.pl?gene=TGFA
LIPA	Lipase A, Lysosomal Acid Type	Protein Coding	48	GC10M089213	7.74684	https://www.genecards.org/cgi-bin/carddisp.pl?gene=LIPA
SLC1A2	Solute Carrier Family 1 Member 2	Protein Coding	49	GC11M035256	7.74609	https://www.genecards.org/cgi-bin/carddisp.pl?gene=SLC1A2
KCNH2	Potassium Voltage-Gated Channel Subfamily H Member 2	Protein Coding	50	GC07M150944	7.73921	https://www.genecards.org/cgi-bin/carddisp.pl?gene=KCNH2
GH1	Growth Hormone 1	Protein Coding	44	GC17M063917	7.72945	https://www.genecards.org/cgi-bin/carddisp.pl?gene=GH1
TJP1	Tight Junction Protein 1	Protein Coding	43	GC15M029699	7.72144	https://www.genecards.org/cgi-bin/carddisp.pl?gene=TJP1
SHBG	Sex Hormone Binding Globulin	Protein Coding	41	GC17P007613	7.72142	https://www.genecards.org/cgi-bin/carddisp.pl?gene=SHBG
CFHR5	Complement Factor H Related 5	Protein Coding	40	GC01P196977	7.71312	https://www.genecards.org/cgi-bin/carddisp.pl?gene=CFHR5
PDE4B	Phosphodiesterase 4B	Protein Coding	44	GC01P065792	7.6946	https://www.genecards.org/cgi-bin/carddisp.pl?gene=PDE4B
MPZ	Myelin Protein Zero	Protein Coding	44	GC01M161304	7.69028	https://www.genecards.org/cgi-bin/carddisp.pl?gene=MPZ
HTT	Huntingtin	Protein Coding	43	GC04P003041	7.68656	https://www.genecards.org/cgi-bin/carddisp.pl?gene=HTT
PTHLH	Parathyroid Hormone Like Hormone	Protein Coding	46	GC12M027959	7.68473	https://www.genecards.org/cgi-bin/carddisp.pl?gene=PTHLH
FABP3	Fatty Acid Binding Protein 3	Protein Coding	42	GC01M031365	7.67717	https://www.genecards.org/cgi-bin/carddisp.pl?gene=FABP3
IGFBP3	Insulin Like Growth Factor Binding Protein 3	Protein Coding	45	GC07M045912	7.66947	https://www.genecards.org/cgi-bin/carddisp.pl?gene=IGFBP3
LMO1	LIM Domain Only 1	Protein Coding	41	GC11M008224	7.66929	https://www.genecards.org/cgi-bin/carddisp.pl?gene=LMO1
PHB1	Prohibitin 1	Protein Coding	35	GC17M049406	7.66058	https://www.genecards.org/cgi-bin/carddisp.pl?gene=PHB1
MGAM	Maltase-Glucoamylase	Protein Coding	42	GC07P147778	7.66047	https://www.genecards.org/cgi-bin/carddisp.pl?gene=MGAM
APAF1	Apoptotic Peptidase Activating Factor 1	Protein Coding	46	GC12P098645	7.66002	https://www.genecards.org/cgi-bin/carddisp.pl?gene=APAF1
IL22	Interleukin 22	Protein Coding	41	GC12M068248	7.6569	https://www.genecards.org/cgi-bin/carddisp.pl?gene=IL22
MIR125B1	MicroRNA 125b-1	RNA Gene	22	GC11M122100	7.65064	https://www.genecards.org/cgi-bin/carddisp.pl?gene=MIR125B1
ASNS	Asparagine Synthetase (Glutamine-Hydrolyzing)	Protein Coding	46	GC07M097854	7.64489	https://www.genecards.org/cgi-bin/carddisp.pl?gene=ASNS
PTPN6	Protein Tyrosine Phosphatase Non-Receptor Type 6	Protein Coding	48	GC12P018571	7.64398	https://www.genecards.org/cgi-bin/carddisp.pl?gene=PTPN6
ACP5	Acid Phosphatase 5, Tartrate Resistant	Protein Coding	46	GC19M011574	7.64024	https://www.genecards.org/cgi-bin/carddisp.pl?gene=ACP5
APEX1	Apurinic/Apyrimidinic Endodeoxyribonuclease 1	Protein Coding	44	GC14P020455	7.63429	https://www.genecards.org/cgi-bin/carddisp.pl?gene=APEX1
SDHB	Succinate Dehydrogenase Complex Iron Sulfur Subunit B	Protein Coding	47	GC01M017842	7.62344	https://www.genecards.org/cgi-bin/carddisp.pl?gene=SDHB
HSPA8	Heat Shock Protein Family A (Hsp70) Member 8	Protein Coding	47	GC11M123057	7.62244	https://www.genecards.org/cgi-bin/carddisp.pl?gene=HSPA8
FGA	Fibrinogen Alpha Chain	Protein Coding	48	GC04M154583	7.61094	https://www.genecards.org/cgi-bin/carddisp.pl?gene=FGA
MECP2	Methyl-CpG Binding Protein 2	Protein Coding	44	GC0XM154021	7.60871	https://www.genecards.org/cgi-bin/carddisp.pl?gene=MECP2
LACTB	Lactamase Beta	Protein Coding	36	GC15P112676	7.60399	https://www.genecards.org/cgi-bin/carddisp.pl?gene=LACTB
PYGM	Glycogen Phosphorylase, Muscle Associated	Protein Coding	46	GC11M064746	7.59636	https://www.genecards.org/cgi-bin/carddisp.pl?gene=PYGM
SHH	Sonic Hedgehog Signaling Molecule	Protein Coding	49	GC07M155799	7.59421	https://www.genecards.org/cgi-bin/carddisp.pl?gene=SHH
LIF	LIF Interleukin 6 Family Cytokine	Protein Coding	41	GC22M030240	7.59355	https://www.genecards.org/cgi-bin/carddisp.pl?gene=LIF
MIR15B	MicroRNA 15b	RNA Gene	20	GC03P160404	7.59311	https://www.genecards.org/cgi-bin/carddisp.pl?gene=MIR15B
AKR1C4	Aldo-Keto Reductase Family 1 Member C4	Protein Coding	47	GC10P005195	7.59136	https://www.genecards.org/cgi-bin/carddisp.pl?gene=AKR1C4
MIR29C	MicroRNA 29c	RNA Gene	19	GC01M207802	7.57432	https://www.genecards.org/cgi-bin/carddisp.pl?gene=MIR29C
NRP1	Neuropilin 1	Protein Coding	45	GC10M033177	7.56411	https://www.genecards.org/cgi-bin/carddisp.pl?gene=NRP1
CCND2	Cyclin D2	Protein Coding	47	GC12P018505	7.5615	https://www.genecards.org/cgi-bin/carddisp.pl?gene=CCND2
SHC1	SHC Adaptor Protein 1	Protein Coding	44	GC01M154962	7.55278	https://www.genecards.org/cgi-bin/carddisp.pl?gene=SHC1
MT-TL1	Mitochondrially Encoded TRNA-Leu (UUA/G) 1	RNA Gene	16	GCMTP003232	7.55102	https://www.genecards.org/cgi-bin/carddisp.pl?gene=MT-TL1
S100A9	S100 Calcium Binding Protein A9	Protein Coding	42	GC01P153357	7.54674	https://www.genecards.org/cgi-bin/carddisp.pl?gene=S100A9
MAP2	Microtubule Associated Protein 2	Protein Coding	43	GC02P209424	7.54472	https://www.genecards.org/cgi-bin/carddisp.pl?gene=MAP2
APOC2	Apolipoprotein C2	Protein Coding	43	GC19P052003	7.54387	https://www.genecards.org/cgi-bin/carddisp.pl?gene=APOC2
GRIK3	Glutamate Ionotropic Receptor Kainate Type Subunit 3	Protein Coding	43	GC01M036795	7.54257	https://www.genecards.org/cgi-bin/carddisp.pl?gene=GRIK3
KLRK1	Killer Cell Lectin Like Receptor K1	Protein Coding	40	GC12M019788	7.54095	https://www.genecards.org/cgi-bin/carddisp.pl?gene=KLRK1
TGFB3	Transforming Growth Factor Beta 3	Protein Coding	47	GC14M075958	7.54059	https://www.genecards.org/cgi-bin/carddisp.pl?gene=TGFB3
CHKA	Choline Kinase Alpha	Protein Coding	42	GC11M068052	7.53922	https://www.genecards.org/cgi-bin/carddisp.pl?gene=CHKA
TLR5	Toll Like Receptor 5	Protein Coding	46	GC01M223643	7.53685	https://www.genecards.org/cgi-bin/carddisp.pl?gene=TLR5
CHEK1	Checkpoint Kinase 1	Protein Coding	48	GC11P125625	7.53032	https://www.genecards.org/cgi-bin/carddisp.pl?gene=CHEK1
FHIT	Fragile Histidine Triad Diadenosine Triphosphatase	Protein Coding	43	GC03M059747	7.5099	https://www.genecards.org/cgi-bin/carddisp.pl?gene=FHIT
TREM1	Triggering Receptor Expressed On Myeloid Cells 1	Protein Coding	40	GC06M041267	7.49235	https://www.genecards.org/cgi-bin/carddisp.pl?gene=TREM1
MUC5B	Mucin 5B, Oligomeric Mucus/Gel-Forming	Protein Coding	42	GC11P001583	7.46796	https://www.genecards.org/cgi-bin/carddisp.pl?gene=MUC5B
PLK1	Polo Like Kinase 1	Protein Coding	48	GC16P024137	7.46578	https://www.genecards.org/cgi-bin/carddisp.pl?gene=PLK1
TAC1	Tachykinin Precursor 1	Protein Coding	42	GC07P097731	7.44546	https://www.genecards.org/cgi-bin/carddisp.pl?gene=TAC1
BSG	Basigin (Ok Blood Group)	Protein Coding	43	GC19P000571	7.44129	https://www.genecards.org/cgi-bin/carddisp.pl?gene=BSG
PVT1	Pvt1 Oncogene	RNA Gene	26	GC08P127849	7.42629	https://www.genecards.org/cgi-bin/carddisp.pl?gene=PVT1
TPH2	Tryptophan Hydroxylase 2	Protein Coding	46	GC12P071938	7.42408	https://www.genecards.org/cgi-bin/carddisp.pl?gene=TPH2
ALPL	Alkaline Phosphatase, Biomineralization Associated	Protein Coding	51	GC01P021508	7.40688	https://www.genecards.org/cgi-bin/carddisp.pl?gene=ALPL
EIF2AK3	Eukaryotic Translation Initiation Factor 2 Alpha Kinase 3	Protein Coding	48	GC02M088556	7.40304	https://www.genecards.org/cgi-bin/carddisp.pl?gene=EIF2AK3
HTR7	5-Hydroxytryptamine Receptor 7	Protein Coding	46	GC10M090740	7.39523	https://www.genecards.org/cgi-bin/carddisp.pl?gene=HTR7
HSPA5	Heat Shock Protein Family A (Hsp70) Member 5	Protein Coding	46	GC09M125234	7.38959	https://www.genecards.org/cgi-bin/carddisp.pl?gene=HSPA5
LCAT	Lecithin-Cholesterol Acyltransferase	Protein Coding	47	GC16M067939	7.37586	https://www.genecards.org/cgi-bin/carddisp.pl?gene=LCAT
ADAM17	ADAM Metallopeptidase Domain 17	Protein Coding	50	GC02M009488	7.3756	https://www.genecards.org/cgi-bin/carddisp.pl?gene=ADAM17
PVALB	Parvalbumin	Protein Coding	39	GC22M036800	7.36658	https://www.genecards.org/cgi-bin/carddisp.pl?gene=PVALB
PDGFB	Platelet Derived Growth Factor Subunit B	Protein Coding	49	GC22M055561	7.35802	https://www.genecards.org/cgi-bin/carddisp.pl?gene=PDGFB
NR5A2	Nuclear Receptor Subfamily 5 Group A Member 2	Protein Coding	45	GC01P199996	7.34747	https://www.genecards.org/cgi-bin/carddisp.pl?gene=NR5A2
PIK3R1	Phosphoinositide-3-Kinase Regulatory Subunit 1	Protein Coding	49	GC05P068215	7.33925	https://www.genecards.org/cgi-bin/carddisp.pl?gene=PIK3R1
CSF2RA	Colony Stimulating Factor 2 Receptor Subunit Alpha	Protein Coding	44	GC0XP001571	7.33488	https://www.genecards.org/cgi-bin/carddisp.pl?gene=CSF2RA
ALDH3A2	Aldehyde Dehydrogenase 3 Family Member A2	Protein Coding	45	GC17P019648	7.33316	https://www.genecards.org/cgi-bin/carddisp.pl?gene=ALDH3A2
GJA1	Gap Junction Protein Alpha 1	Protein Coding	49	GC06P121436	7.32423	https://www.genecards.org/cgi-bin/carddisp.pl?gene=GJA1
VIM	Vimentin	Protein Coding	49	GC10P017227	7.32396	https://www.genecards.org/cgi-bin/carddisp.pl?gene=VIM
HLA-DQA1	Major Histocompatibility Complex, Class II, DQ Alpha 1	Protein Coding	43	GC06P076895	7.32189	https://www.genecards.org/cgi-bin/carddisp.pl?gene=HLA-DQA1
MT-ND5	Mitochondrially Encoded NADH:Ubiquinone Oxidoreductase Core Subunit 5	Protein Coding	34	GCMTP012339	7.31119	https://www.genecards.org/cgi-bin/carddisp.pl?gene=MT-ND5
MIR149	MicroRNA 149	RNA Gene	22	GC02P240456	7.30854	https://www.genecards.org/cgi-bin/carddisp.pl?gene=MIR149
ABCC2	ATP Binding Cassette Subfamily C Member 2	Protein Coding	48	GC10P099782	7.30575	https://www.genecards.org/cgi-bin/carddisp.pl?gene=ABCC2
DIABLO	Diablo IAP-Binding Mitochondrial Protein	Protein Coding	46	GC12M122208	7.30548	https://www.genecards.org/cgi-bin/carddisp.pl?gene=DIABLO
PNLIP	Pancreatic Lipase	Protein Coding	48	GC10P116545	7.2938	https://www.genecards.org/cgi-bin/carddisp.pl?gene=PNLIP
MIR130B	MicroRNA 130b	RNA Gene	20	GC22P034073	7.2932	https://www.genecards.org/cgi-bin/carddisp.pl?gene=MIR130B
NAMPT	Nicotinamide Phosphoribosyltransferase	Protein Coding	46	GC07M106248	7.29211	https://www.genecards.org/cgi-bin/carddisp.pl?gene=NAMPT
PRDX3	Peroxiredoxin 3	Protein Coding	43	GC10M119167	7.28376	https://www.genecards.org/cgi-bin/carddisp.pl?gene=PRDX3
TIMP2	TIMP Metallopeptidase Inhibitor 2	Protein Coding	43	GC17M078852	7.28114	https://www.genecards.org/cgi-bin/carddisp.pl?gene=TIMP2
SP1	Sp1 Transcription Factor	Protein Coding	45	GC12P053380	7.27867	https://www.genecards.org/cgi-bin/carddisp.pl?gene=SP1
AREG	Amphiregulin	Protein Coding	42	GC04P074445	7.2618	https://www.genecards.org/cgi-bin/carddisp.pl?gene=AREG
MIR150	MicroRNA 150	RNA Gene	22	GC19M049500	7.24887	https://www.genecards.org/cgi-bin/carddisp.pl?gene=MIR150
PRDX4	Peroxiredoxin 4	Protein Coding	42	GC0XP023665	7.24767	https://www.genecards.org/cgi-bin/carddisp.pl?gene=PRDX4
TFF3	Trefoil Factor 3	Protein Coding	40	GC21M042311	7.24264	https://www.genecards.org/cgi-bin/carddisp.pl?gene=TFF3
TNFRSF9	TNF Receptor Superfamily Member 9	Protein Coding	42	GC01M007915	7.2386	https://www.genecards.org/cgi-bin/carddisp.pl?gene=TNFRSF9
CRKL	CRK Like Proto-Oncogene, Adaptor Protein	Protein Coding	45	GC22P020917	7.23623	https://www.genecards.org/cgi-bin/carddisp.pl?gene=CRKL
MIR124-1	MicroRNA 124-1	RNA Gene	22	GC08M009903	7.23449	https://www.genecards.org/cgi-bin/carddisp.pl?gene=MIR124-1
WWOX	WW Domain Containing Oxidoreductase	Protein Coding	46	GC16P078099	7.23354	https://www.genecards.org/cgi-bin/carddisp.pl?gene=WWOX
CYP26A1	Cytochrome P450 Family 26 Subfamily A Member 1	Protein Coding	44	GC10P093073	7.23179	https://www.genecards.org/cgi-bin/carddisp.pl?gene=CYP26A1
HAX1	HCLS1 Associated Protein X-1	Protein Coding	42	GC01P154273	7.23168	https://www.genecards.org/cgi-bin/carddisp.pl?gene=HAX1
IL33	Interleukin 33	Protein Coding	38	GC09P006350	7.21688	https://www.genecards.org/cgi-bin/carddisp.pl?gene=IL33
TCF4	Transcription Factor 4	Protein Coding	46	GC18M055222	7.21546	https://www.genecards.org/cgi-bin/carddisp.pl?gene=TCF4
FABP2	Fatty Acid Binding Protein 2	Protein Coding	41	GC04M119317	7.21475	https://www.genecards.org/cgi-bin/carddisp.pl?gene=FABP2
CES1	Carboxylesterase 1	Protein Coding	46	GC16M055836	7.21297	https://www.genecards.org/cgi-bin/carddisp.pl?gene=CES1
CDKN1C	Cyclin Dependent Kinase Inhibitor 1C	Protein Coding	46	GC11M002905	7.21124	https://www.genecards.org/cgi-bin/carddisp.pl?gene=CDKN1C
ADCY10	Adenylate Cyclase 10	Protein Coding	44	GC01M167809	7.20661	https://www.genecards.org/cgi-bin/carddisp.pl?gene=ADCY10
CYP19A1	Cytochrome P450 Family 19 Subfamily A Member 1	Protein Coding	48	GC15M051208	7.20183	https://www.genecards.org/cgi-bin/carddisp.pl?gene=CYP19A1
CFTR-AS1	CFTR Antisense RNA 1	RNA Gene	11	GC07M117561	7.19637	https://www.genecards.org/cgi-bin/carddisp.pl?gene=CFTR-AS1
ABCB4	ATP Binding Cassette Subfamily B Member 4	Protein Coding	47	GC07M087401	7.19116	https://www.genecards.org/cgi-bin/carddisp.pl?gene=ABCB4
AGPS	Alkylglycerone Phosphate Synthase	Protein Coding	42	GC02P177392	7.1831	https://www.genecards.org/cgi-bin/carddisp.pl?gene=AGPS
UCA1	Urothelial Cancer Associated 1	RNA Gene	24	GC19P015828	7.16702	https://www.genecards.org/cgi-bin/carddisp.pl?gene=UCA1
CYP7A1	Cytochrome P450 Family 7 Subfamily A Member 1	Protein Coding	44	GC08M058476	7.16664	https://www.genecards.org/cgi-bin/carddisp.pl?gene=CYP7A1
AGER	Advanced Glycosylation End-Product Specific Receptor	Protein Coding	44	GC06M032180	7.15979	https://www.genecards.org/cgi-bin/carddisp.pl?gene=AGER
DICER1	Dicer 1, Ribonuclease III	Protein Coding	47	GC14M095086	7.1584	https://www.genecards.org/cgi-bin/carddisp.pl?gene=DICER1
AQP4	Aquaporin 4	Protein Coding	46	GC18M026852	7.14931	https://www.genecards.org/cgi-bin/carddisp.pl?gene=AQP4
ABCB11	ATP Binding Cassette Subfamily B Member 11	Protein Coding	47	GC02M168922	7.14534	https://www.genecards.org/cgi-bin/carddisp.pl?gene=ABCB11
TSPAN7	Tetraspanin 7	Protein Coding	43	GC0XP038561	7.13656	https://www.genecards.org/cgi-bin/carddisp.pl?gene=TSPAN7
FES	FES Proto-Oncogene, Tyrosine Kinase	Protein Coding	47	GC15P090883	7.13539	https://www.genecards.org/cgi-bin/carddisp.pl?gene=FES
COL4A5	Collagen Type IV Alpha 5 Chain	Protein Coding	44	GC0XP108439	7.13102	https://www.genecards.org/cgi-bin/carddisp.pl?gene=COL4A5
MIR205	MicroRNA 205	RNA Gene	21	GC01P209432	7.13006	https://www.genecards.org/cgi-bin/carddisp.pl?gene=MIR205
TSC2	TSC Complex Subunit 2	Protein Coding	49	GC16P009895	7.12401	https://www.genecards.org/cgi-bin/carddisp.pl?gene=TSC2
NCOA3	Nuclear Receptor Coactivator 3	Protein Coding	46	GC20P047501	7.12021	https://www.genecards.org/cgi-bin/carddisp.pl?gene=NCOA3
SULT1A3	Sulfotransferase Family 1A Member 3	Protein Coding	38	GC16P030199	7.11319	https://www.genecards.org/cgi-bin/carddisp.pl?gene=SULT1A3
SMAD4	SMAD Family Member 4	Protein Coding	49	GC18P051028	7.1089	https://www.genecards.org/cgi-bin/carddisp.pl?gene=SMAD4
ARSA	Arylsulfatase A	Protein Coding	47	GC22M050622	7.10752	https://www.genecards.org/cgi-bin/carddisp.pl?gene=ARSA
MIR483	MicroRNA 483	RNA Gene	20	GC11M002736	7.1054	https://www.genecards.org/cgi-bin/carddisp.pl?gene=MIR483
EDNRB	Endothelin Receptor Type B	Protein Coding	48	GC13M077895	7.0977	https://www.genecards.org/cgi-bin/carddisp.pl?gene=EDNRB
PRKCD	Protein Kinase C Delta	Protein Coding	52	GC03P053156	7.0845	https://www.genecards.org/cgi-bin/carddisp.pl?gene=PRKCD
LOC111674475	CFTR Intron 11 Enhancer	Biological Region	2	GC07P117587	7.07941	https://www.genecards.org/cgi-bin/carddisp.pl?gene=LOC111674475
LOC113633877	CFTR Intron 19 DNase I Hypersensitive Site	Biological Region	2	GC07P117639	7.07941	https://www.genecards.org/cgi-bin/carddisp.pl?gene=LOC113633877
LOC113664106	CFTR Intron 2 DNase I Hypersensitive Site	Biological Region	2	GC07P117508	7.07941	https://www.genecards.org/cgi-bin/carddisp.pl?gene=LOC113664106
LOX	Lysyl Oxidase	Protein Coding	46	GC05M122063	7.06621	https://www.genecards.org/cgi-bin/carddisp.pl?gene=LOX
CCKBR	Cholecystokinin B Receptor	Protein Coding	44	GC11P006259	7.05562	https://www.genecards.org/cgi-bin/carddisp.pl?gene=CCKBR
SULT1A1	Sulfotransferase Family 1A Member 1	Protein Coding	42	GC16M028650	7.05479	https://www.genecards.org/cgi-bin/carddisp.pl?gene=SULT1A1
CCL4	C-C Motif Chemokine Ligand 4	Protein Coding	38	GC17P036103	7.05078	https://www.genecards.org/cgi-bin/carddisp.pl?gene=CCL4
NEAT1	Nuclear Paraspeckle Assembly Transcript 1	RNA Gene	24	GC11P068984	7.02675	https://www.genecards.org/cgi-bin/carddisp.pl?gene=NEAT1
ALAS1	5'-Aminolevulinate Synthase 1	Protein Coding	44	GC03P052198	7.02279	https://www.genecards.org/cgi-bin/carddisp.pl?gene=ALAS1
HOXA7	Homeobox A7	Protein Coding	40	GC07M027153	7.01314	https://www.genecards.org/cgi-bin/carddisp.pl?gene=HOXA7
AXL	AXL Receptor Tyrosine Kinase	Protein Coding	50	GC19P041219	7.01257	https://www.genecards.org/cgi-bin/carddisp.pl?gene=AXL
SI	Sucrase-Isomaltase	Protein Coding	44	GC03M164978	6.99496	https://www.genecards.org/cgi-bin/carddisp.pl?gene=SI
DHRS2	Dehydrogenase/Reductase 2	Protein Coding	39	GC14P030871	6.99336	https://www.genecards.org/cgi-bin/carddisp.pl?gene=DHRS2
IDO1	Indoleamine 2,3-Dioxygenase 1	Protein Coding	44	GC08P039891	6.98182	https://www.genecards.org/cgi-bin/carddisp.pl?gene=IDO1
CASP7	Caspase 7	Protein Coding	48	GC10P113679	6.98146	https://www.genecards.org/cgi-bin/carddisp.pl?gene=CASP7
SLC4A1	Solute Carrier Family 4 Member 1 (Diego Blood Group)	Protein Coding	48	GC17M044786	6.98024	https://www.genecards.org/cgi-bin/carddisp.pl?gene=SLC4A1
TGFBR2	Transforming Growth Factor Beta Receptor 2	Protein Coding	50	GC03P030623	6.97877	https://www.genecards.org/cgi-bin/carddisp.pl?gene=TGFBR2
S100A8	S100 Calcium Binding Protein A8	Protein Coding	42	GC01M153391	6.97525	https://www.genecards.org/cgi-bin/carddisp.pl?gene=S100A8
GABRD	Gamma-Aminobutyric Acid Type A Receptor Subunit Delta	Protein Coding	45	GC01P002019	6.97522	https://www.genecards.org/cgi-bin/carddisp.pl?gene=GABRD
H6PD	Hexose-6-Phosphate Dehydrogenase/Glucose 1-Dehydrogenase	Protein Coding	42	GC01P009234	6.97211	https://www.genecards.org/cgi-bin/carddisp.pl?gene=H6PD
CACNA1C	Calcium Voltage-Gated Channel Subunit Alpha1 C	Protein Coding	49	GC12P001970	6.97064	https://www.genecards.org/cgi-bin/carddisp.pl?gene=CACNA1C
GLP1R	Glucagon Like Peptide 1 Receptor	Protein Coding	46	GC06P039048	6.96679	https://www.genecards.org/cgi-bin/carddisp.pl?gene=GLP1R
TG	Thyroglobulin	Protein Coding	44	GC08P132866	6.95793	https://www.genecards.org/cgi-bin/carddisp.pl?gene=TG
AGTR2	Angiotensin II Receptor Type 2	Protein Coding	43	GC0XP116170	6.95065	https://www.genecards.org/cgi-bin/carddisp.pl?gene=AGTR2
RARG	Retinoic Acid Receptor Gamma	Protein Coding	48	GC12M053210	6.94429	https://www.genecards.org/cgi-bin/carddisp.pl?gene=RARG
CCND3	Cyclin D3	Protein Coding	46	GC06M041934	6.92315	https://www.genecards.org/cgi-bin/carddisp.pl?gene=CCND3
CFB	Complement Factor B	Protein Coding	45	GC06P031945	6.91706	https://www.genecards.org/cgi-bin/carddisp.pl?gene=CFB
GHSR	Growth Hormone Secretagogue Receptor	Protein Coding	46	GC03M172443	6.9135	https://www.genecards.org/cgi-bin/carddisp.pl?gene=GHSR
PON2	Paraoxonase 2	Protein Coding	44	GC07M095404	6.91108	https://www.genecards.org/cgi-bin/carddisp.pl?gene=PON2
FUT2	Fucosyltransferase 2	Protein Coding	44	GC19P048695	6.90827	https://www.genecards.org/cgi-bin/carddisp.pl?gene=FUT2
CD5	CD5 Molecule	Protein Coding	41	GC11P061114	6.90813	https://www.genecards.org/cgi-bin/carddisp.pl?gene=CD5
RPS19	Ribosomal Protein S19	Protein Coding	48	GC19P051849	6.90716	https://www.genecards.org/cgi-bin/carddisp.pl?gene=RPS19
MIR196A1	MicroRNA 196a-1	RNA Gene	22	GC17M048632	6.90473	https://www.genecards.org/cgi-bin/carddisp.pl?gene=MIR196A1
CD55	CD55 Molecule (Cromer Blood Group)	Protein Coding	46	GC01P207321	6.90268	https://www.genecards.org/cgi-bin/carddisp.pl?gene=CD55
FCGR3A	Fc Gamma Receptor IIIa	Protein Coding	44	GC01M161541	6.89428	https://www.genecards.org/cgi-bin/carddisp.pl?gene=FCGR3A
CS	Citrate Synthase	Protein Coding	44	GC12M056271	6.88966	https://www.genecards.org/cgi-bin/carddisp.pl?gene=CS
PKD1	Polycystin 1, Transient Receptor Potential Channel Interacting	Protein Coding	46	GC16M006281	6.88373	https://www.genecards.org/cgi-bin/carddisp.pl?gene=PKD1
ABCC3	ATP Binding Cassette Subfamily C Member 3	Protein Coding	46	GC17P050634	6.88319	https://www.genecards.org/cgi-bin/carddisp.pl?gene=ABCC3
FPGS	Folylpolyglutamate Synthase	Protein Coding	42	GC09P127794	6.8821	https://www.genecards.org/cgi-bin/carddisp.pl?gene=FPGS
SCN8A	Sodium Voltage-Gated Channel Alpha Subunit 8	Protein Coding	48	GC12P051590	6.87659	https://www.genecards.org/cgi-bin/carddisp.pl?gene=SCN8A
TET1	Tet Methylcytosine Dioxygenase 1	Protein Coding	38	GC10P068560	6.87562	https://www.genecards.org/cgi-bin/carddisp.pl?gene=TET1
HOTAIRM1	HOXA Transcript Antisense RNA, Myeloid-Specific 1	RNA Gene	20	GC07P027095	6.87441	https://www.genecards.org/cgi-bin/carddisp.pl?gene=HOTAIRM1
BDKRB2	Bradykinin Receptor B2	Protein Coding	44	GC14P096205	6.8743	https://www.genecards.org/cgi-bin/carddisp.pl?gene=BDKRB2
GC	GC Vitamin D Binding Protein	Protein Coding	45	GC04M071741	6.86951	https://www.genecards.org/cgi-bin/carddisp.pl?gene=GC
ZAP70	Zeta Chain Of T Cell Receptor Associated Protein Kinase 70	Protein Coding	50	GC02P097734	6.86622	https://www.genecards.org/cgi-bin/carddisp.pl?gene=ZAP70
TUG1	Taurine Up-Regulated 1	Protein Coding	25	GC22P030969	6.85981	https://www.genecards.org/cgi-bin/carddisp.pl?gene=TUG1
APRT	Adenine Phosphoribosyltransferase	Protein Coding	46	GC16M088810	6.85312	https://www.genecards.org/cgi-bin/carddisp.pl?gene=APRT
SF3B2	Splicing Factor 3b Subunit 2	Protein Coding	38	GC11P066050	6.85198	https://www.genecards.org/cgi-bin/carddisp.pl?gene=SF3B2
GRIA3	Glutamate Ionotropic Receptor AMPA Type Subunit 3	Protein Coding	50	GC0XP123184	6.85102	https://www.genecards.org/cgi-bin/carddisp.pl?gene=GRIA3
MIR372	MicroRNA 372	RNA Gene	17	GC19P062507	6.84206	https://www.genecards.org/cgi-bin/carddisp.pl?gene=MIR372
ASGR2	Asialoglycoprotein Receptor 2	Protein Coding	40	GC17M007101	6.83674	https://www.genecards.org/cgi-bin/carddisp.pl?gene=ASGR2
GGH	Gamma-Glutamyl Hydrolase	Protein Coding	42	GC08M063015	6.82916	https://www.genecards.org/cgi-bin/carddisp.pl?gene=GGH
MT-TE	Mitochondrially Encoded TRNA-Glu (GAA/G)	RNA Gene	13	GCMTM014676	6.82445	https://www.genecards.org/cgi-bin/carddisp.pl?gene=MT-TE
OPRL1	Opioid Related Nociceptin Receptor 1	Protein Coding	46	GC20P064080	6.80427	https://www.genecards.org/cgi-bin/carddisp.pl?gene=OPRL1
MASP2	MBL Associated Serine Protease 2	Protein Coding	46	GC01M011026	6.79526	https://www.genecards.org/cgi-bin/carddisp.pl?gene=MASP2
F2R	Coagulation Factor II Thrombin Receptor	Protein Coding	46	GC05P076716	6.79326	https://www.genecards.org/cgi-bin/carddisp.pl?gene=F2R
SCN2A	Sodium Voltage-Gated Channel Alpha Subunit 2	Protein Coding	46	GC02P165194	6.78972	https://www.genecards.org/cgi-bin/carddisp.pl?gene=SCN2A
ATRX	ATRX Chromatin Remodeler	Protein Coding	46	GC0XM077504	6.77248	https://www.genecards.org/cgi-bin/carddisp.pl?gene=ATRX
FGFR3	Fibroblast Growth Factor Receptor 3	Protein Coding	53	GC04P001795	6.77207	https://www.genecards.org/cgi-bin/carddisp.pl?gene=FGFR3
NRXN3	Neurexin 3	Protein Coding	42	GC14P077980	6.76894	https://www.genecards.org/cgi-bin/carddisp.pl?gene=NRXN3
COX5A	Cytochrome C Oxidase Subunit 5A	Protein Coding	43	GC15M074919	6.76023	https://www.genecards.org/cgi-bin/carddisp.pl?gene=COX5A
SAA2	Serum Amyloid A2	Protein Coding	36	GC11M018238	6.74944	https://www.genecards.org/cgi-bin/carddisp.pl?gene=SAA2
MIR423	MicroRNA 423	RNA Gene	19	GC17P030117	6.74568	https://www.genecards.org/cgi-bin/carddisp.pl?gene=MIR423
ABCA1	ATP Binding Cassette Subfamily A Member 1	Protein Coding	47	GC09M104781	6.72902	https://www.genecards.org/cgi-bin/carddisp.pl?gene=ABCA1
TXN	Thioredoxin	Protein Coding	45	GC09M110243	6.72742	https://www.genecards.org/cgi-bin/carddisp.pl?gene=TXN
CCNB1	Cyclin B1	Protein Coding	45	GC05P069167	6.71846	https://www.genecards.org/cgi-bin/carddisp.pl?gene=CCNB1
NT5C2	5'-Nucleotidase, Cytosolic II	Protein Coding	46	GC10M103088	6.7142	https://www.genecards.org/cgi-bin/carddisp.pl?gene=NT5C2
PPBP	Pro-Platelet Basic Protein	Protein Coding	42	GC04M073986	6.71186	https://www.genecards.org/cgi-bin/carddisp.pl?gene=PPBP
AURKB	Aurora Kinase B	Protein Coding	48	GC17M010127	6.70802	https://www.genecards.org/cgi-bin/carddisp.pl?gene=AURKB
PDE4D	Phosphodiesterase 4D	Protein Coding	48	GC05M058969	6.70716	https://www.genecards.org/cgi-bin/carddisp.pl?gene=PDE4D
EDNRA	Endothelin Receptor Type A	Protein Coding	49	GC04P147480	6.70691	https://www.genecards.org/cgi-bin/carddisp.pl?gene=EDNRA
DDX58	DExD/H-Box Helicase 58	Protein Coding	46	GC09M032455	6.69872	https://www.genecards.org/cgi-bin/carddisp.pl?gene=DDX58
CALB2	Calbindin 2	Protein Coding	40	GC16P071358	6.69816	https://www.genecards.org/cgi-bin/carddisp.pl?gene=CALB2
CASK	Calcium/Calmodulin Dependent Serine Protein Kinase	Protein Coding	47	GC0XM041514	6.69808	https://www.genecards.org/cgi-bin/carddisp.pl?gene=CASK
PRRT2	Proline Rich Transmembrane Protein 2	Protein Coding	38	GC16P029811	6.69679	https://www.genecards.org/cgi-bin/carddisp.pl?gene=PRRT2
ERCC4	ERCC Excision Repair 4, Endonuclease Catalytic Subunit	Protein Coding	45	GC16P013920	6.68934	https://www.genecards.org/cgi-bin/carddisp.pl?gene=ERCC4
ALDOA	Aldolase, Fructose-Bisphosphate A	Protein Coding	47	GC16P030064	6.6605	https://www.genecards.org/cgi-bin/carddisp.pl?gene=ALDOA
HSD17B13	Hydroxysteroid 17-Beta Dehydrogenase 13	Protein Coding	37	GC04M087303	6.64936	https://www.genecards.org/cgi-bin/carddisp.pl?gene=HSD17B13
GRP	Gastrin Releasing Peptide	Protein Coding	40	GC18P059220	6.64546	https://www.genecards.org/cgi-bin/carddisp.pl?gene=GRP
NAGS	N-Acetylglutamate Synthase	Protein Coding	41	GC17P044004	6.64175	https://www.genecards.org/cgi-bin/carddisp.pl?gene=NAGS
BIRC2	Baculoviral IAP Repeat Containing 2	Protein Coding	44	GC11P102347	6.63916	https://www.genecards.org/cgi-bin/carddisp.pl?gene=BIRC2
MAPK10	Mitogen-Activated Protein Kinase 10	Protein Coding	49	GC04M085990	6.63004	https://www.genecards.org/cgi-bin/carddisp.pl?gene=MAPK10
TYK2	Tyrosine Kinase 2	Protein Coding	51	GC19M010350	6.6271	https://www.genecards.org/cgi-bin/carddisp.pl?gene=TYK2
GHRH	Growth Hormone Releasing Hormone	Protein Coding	38	GC20M037251	6.61893	https://www.genecards.org/cgi-bin/carddisp.pl?gene=GHRH
ALAS2	5'-Aminolevulinate Synthase 2	Protein Coding	44	GC0XM055009	6.6138	https://www.genecards.org/cgi-bin/carddisp.pl?gene=ALAS2
BSCL2	BSCL2 Lipid Droplet Biogenesis Associated, Seipin	Protein Coding	42	GC11M084559	6.60532	https://www.genecards.org/cgi-bin/carddisp.pl?gene=BSCL2
PALB2	Partner And Localizer Of BRCA2	Protein Coding	42	GC16M023603	6.58229	https://www.genecards.org/cgi-bin/carddisp.pl?gene=PALB2
ALPI	Alkaline Phosphatase, Intestinal	Protein Coding	45	GC02P232456	6.58116	https://www.genecards.org/cgi-bin/carddisp.pl?gene=ALPI
C11orf65	Chromosome 11 Open Reading Frame 65	Protein Coding	30	GC11M108308	6.56744	https://www.genecards.org/cgi-bin/carddisp.pl?gene=C11orf65
ADRB1	Adrenoceptor Beta 1	Protein Coding	48	GC10P114044	6.5604	https://www.genecards.org/cgi-bin/carddisp.pl?gene=ADRB1
PRKN	Parkin RBR E3 Ubiquitin Protein Ligase	Protein Coding	38	GC06M161348	6.55908	https://www.genecards.org/cgi-bin/carddisp.pl?gene=PRKN
PEMT	Phosphatidylethanolamine N-Methyltransferase	Protein Coding	40	GC17M017539	6.55608	https://www.genecards.org/cgi-bin/carddisp.pl?gene=PEMT
CCAT1	Colon Cancer Associated Transcript 1	RNA Gene	16	GC08M127207	6.55405	https://www.genecards.org/cgi-bin/carddisp.pl?gene=CCAT1
PRDX1	Peroxiredoxin 1	Protein Coding	47	GC01M045511	6.52348	https://www.genecards.org/cgi-bin/carddisp.pl?gene=PRDX1
HADH	Hydroxyacyl-CoA Dehydrogenase	Protein Coding	46	GC04P107989	6.51819	https://www.genecards.org/cgi-bin/carddisp.pl?gene=HADH
FLG	Filaggrin	Protein Coding	40	GC01M152274	6.51603	https://www.genecards.org/cgi-bin/carddisp.pl?gene=FLG
PNKD	PNKD Metallo-Beta-Lactamase Domain Containing	Protein Coding	42	GC02P218270	6.51064	https://www.genecards.org/cgi-bin/carddisp.pl?gene=PNKD
ERG	ETS Transcription Factor ERG	Protein Coding	45	GC21M038367	6.50979	https://www.genecards.org/cgi-bin/carddisp.pl?gene=ERG
MIR200B	MicroRNA 200b	RNA Gene	21	GC01P001167	6.50511	https://www.genecards.org/cgi-bin/carddisp.pl?gene=MIR200B
CD47	CD47 Molecule	Protein Coding	42	GC03M108043	6.50401	https://www.genecards.org/cgi-bin/carddisp.pl?gene=CD47
KCNJ5	Potassium Inwardly Rectifying Channel Subfamily J Member 5	Protein Coding	46	GC11P128891	6.50032	https://www.genecards.org/cgi-bin/carddisp.pl?gene=KCNJ5
RPS27	Ribosomal Protein S27	Protein Coding	42	GC01P153991	6.49487	https://www.genecards.org/cgi-bin/carddisp.pl?gene=RPS27
CLEC4M	C-Type Lectin Domain Family 4 Member M	Protein Coding	40	GC19P007763	6.49274	https://www.genecards.org/cgi-bin/carddisp.pl?gene=CLEC4M
CASP10	Caspase 10	Protein Coding	48	GC02P201182	6.48623	https://www.genecards.org/cgi-bin/carddisp.pl?gene=CASP10
TGIF1	TGFB Induced Factor Homeobox 1	Protein Coding	45	GC18P003411	6.48169	https://www.genecards.org/cgi-bin/carddisp.pl?gene=TGIF1
FLI1	Fli-1 Proto-Oncogene, ETS Transcription Factor	Protein Coding	47	GC11P128686	6.47734	https://www.genecards.org/cgi-bin/carddisp.pl?gene=FLI1
DNASE1	Deoxyribonuclease 1	Protein Coding	42	GC16P003611	6.46458	https://www.genecards.org/cgi-bin/carddisp.pl?gene=DNASE1
DPAGT1	Dolichyl-Phosphate N-Acetylglucosaminephosphotransferase 1	Protein Coding	44	GC11M119096	6.46382	https://www.genecards.org/cgi-bin/carddisp.pl?gene=DPAGT1
ENG	Endoglin	Protein Coding	46	GC09M127815	6.45396	https://www.genecards.org/cgi-bin/carddisp.pl?gene=ENG
STK11	Serine/Threonine Kinase 11	Protein Coding	48	GC19P001177	6.45326	https://www.genecards.org/cgi-bin/carddisp.pl?gene=STK11
CCR9	C-C Motif Chemokine Receptor 9	Protein Coding	40	GC03P046268	6.44237	https://www.genecards.org/cgi-bin/carddisp.pl?gene=CCR9
PCNA	Proliferating Cell Nuclear Antigen	Protein Coding	49	GC20M005114	6.4358	https://www.genecards.org/cgi-bin/carddisp.pl?gene=PCNA
BMP7	Bone Morphogenetic Protein 7	Protein Coding	45	GC20M057168	6.43362	https://www.genecards.org/cgi-bin/carddisp.pl?gene=BMP7
CCDC26	CCDC26 Long Non-Coding RNA	RNA Gene	26	GC08M131062	6.43306	https://www.genecards.org/cgi-bin/carddisp.pl?gene=CCDC26
RAF1	Raf-1 Proto-Oncogene, Serine/Threonine Kinase	Protein Coding	52	GC03M012583	6.42962	https://www.genecards.org/cgi-bin/carddisp.pl?gene=RAF1
PDCD1	Programmed Cell Death 1	Protein Coding	46	GC02M241849	6.42826	https://www.genecards.org/cgi-bin/carddisp.pl?gene=PDCD1
GLS	Glutaminase	Protein Coding	48	GC02P190880	6.40811	https://www.genecards.org/cgi-bin/carddisp.pl?gene=GLS
PLCB1	Phospholipase C Beta 1	Protein Coding	48	GC20P008061	6.40694	https://www.genecards.org/cgi-bin/carddisp.pl?gene=PLCB1
XPO1	Exportin 1	Protein Coding	46	GC02M061445	6.40032	https://www.genecards.org/cgi-bin/carddisp.pl?gene=XPO1
OGG1	8-Oxoguanine DNA Glycosylase	Protein Coding	45	GC03P011996	6.39454	https://www.genecards.org/cgi-bin/carddisp.pl?gene=OGG1
GNAS	GNAS Complex Locus	Protein Coding	50	GC20P058839	6.39119	https://www.genecards.org/cgi-bin/carddisp.pl?gene=GNAS
CD9	CD9 Molecule	Protein Coding	42	GC12P018518	6.38987	https://www.genecards.org/cgi-bin/carddisp.pl?gene=CD9
KMT2C	Lysine Methyltransferase 2C	Protein Coding	42	GC07M152134	6.38898	https://www.genecards.org/cgi-bin/carddisp.pl?gene=KMT2C
GLUD1	Glutamate Dehydrogenase 1	Protein Coding	49	GC10M087050	6.3884	https://www.genecards.org/cgi-bin/carddisp.pl?gene=GLUD1
TGFB2	Transforming Growth Factor Beta 2	Protein Coding	50	GC01P218345	6.38688	https://www.genecards.org/cgi-bin/carddisp.pl?gene=TGFB2
MIR147A	MicroRNA 147a	RNA Gene	16	GC09M120244	6.37884	https://www.genecards.org/cgi-bin/carddisp.pl?gene=MIR147A
SMARCA4	SWI/SNF Related, Matrix Associated, Actin Dependent Regulator Of Chromatin, Subfamily A, Member 4	Protein Coding	48	GC19P010932	6.37692	https://www.genecards.org/cgi-bin/carddisp.pl?gene=SMARCA4
ISG15	ISG15 Ubiquitin Like Modifier	Protein Coding	45	GC01P001001	6.37646	https://www.genecards.org/cgi-bin/carddisp.pl?gene=ISG15
NQO2	N-Ribosyldihydronicotinamide:Quinone Reductase 2	Protein Coding	45	GC06P003166	6.3759	https://www.genecards.org/cgi-bin/carddisp.pl?gene=NQO2
ID4	Inhibitor Of DNA Binding 4, HLH Protein	Protein Coding	39	GC06P019837	6.37351	https://www.genecards.org/cgi-bin/carddisp.pl?gene=ID4
HDAC3	Histone Deacetylase 3	Protein Coding	48	GC05M141583	6.37319	https://www.genecards.org/cgi-bin/carddisp.pl?gene=HDAC3
PGF	Placental Growth Factor	Protein Coding	42	GC14M074941	6.36297	https://www.genecards.org/cgi-bin/carddisp.pl?gene=PGF
PON3	Paraoxonase 3	Protein Coding	44	GC07M095359	6.36195	https://www.genecards.org/cgi-bin/carddisp.pl?gene=PON3
MFSD2A	Major Facilitator Superfamily Domain Containing 2A	Protein Coding	40	GC01P039955	6.3595	https://www.genecards.org/cgi-bin/carddisp.pl?gene=MFSD2A
CXCR3	C-X-C Motif Chemokine Receptor 3	Protein Coding	44	GC0XM071615	6.35431	https://www.genecards.org/cgi-bin/carddisp.pl?gene=CXCR3
PECAM1	Platelet And Endothelial Cell Adhesion Molecule 1	Protein Coding	40	GC17M064319	6.35005	https://www.genecards.org/cgi-bin/carddisp.pl?gene=PECAM1
MMP8	Matrix Metallopeptidase 8	Protein Coding	48	GC11M102617	6.34457	https://www.genecards.org/cgi-bin/carddisp.pl?gene=MMP8
RPL11	Ribosomal Protein L11	Protein Coding	46	GC01P023691	6.33926	https://www.genecards.org/cgi-bin/carddisp.pl?gene=RPL11
MIR193A	MicroRNA 193a	RNA Gene	20	GC17P031559	6.33636	https://www.genecards.org/cgi-bin/carddisp.pl?gene=MIR193A
HNMT	Histamine N-Methyltransferase	Protein Coding	45	GC02P137964	6.33416	https://www.genecards.org/cgi-bin/carddisp.pl?gene=HNMT
IFNAR2	Interferon Alpha And Beta Receptor Subunit 2	Protein Coding	48	GC21P033229	6.33413	https://www.genecards.org/cgi-bin/carddisp.pl?gene=IFNAR2
AUTS2	Activator Of Transcription And Developmental Regulator AUTS2	Protein Coding	40	GC07P069598	6.3297	https://www.genecards.org/cgi-bin/carddisp.pl?gene=AUTS2
ABCC5	ATP Binding Cassette Subfamily C Member 5	Protein Coding	44	GC03M183919	6.32651	https://www.genecards.org/cgi-bin/carddisp.pl?gene=ABCC5
MIR93	MicroRNA 93	RNA Gene	22	GC07M101539	6.32226	https://www.genecards.org/cgi-bin/carddisp.pl?gene=MIR93
ODC1	Ornithine Decarboxylase 1	Protein Coding	47	GC02M010432	6.32197	https://www.genecards.org/cgi-bin/carddisp.pl?gene=ODC1
CGB5	Chorionic Gonadotropin Subunit Beta 5	Protein Coding	33	GC19P049043	6.31932	https://www.genecards.org/cgi-bin/carddisp.pl?gene=CGB5
TRIB1	Tribbles Pseudokinase 1	Protein Coding	38	GC08P125430	6.31205	https://www.genecards.org/cgi-bin/carddisp.pl?gene=TRIB1
PNMT	Phenylethanolamine N-Methyltransferase	Protein Coding	43	GC17P039667	6.30993	https://www.genecards.org/cgi-bin/carddisp.pl?gene=PNMT
DKC1	Dyskerin Pseudouridine Synthase 1	Protein Coding	45	GC0XP154762	6.30616	https://www.genecards.org/cgi-bin/carddisp.pl?gene=DKC1
CYC1	Cytochrome C1	Protein Coding	45	GC08P144095	6.30371	https://www.genecards.org/cgi-bin/carddisp.pl?gene=CYC1
CRABP1	Cellular Retinoic Acid Binding Protein 1	Protein Coding	41	GC15P078340	6.2912	https://www.genecards.org/cgi-bin/carddisp.pl?gene=CRABP1
RAD21	RAD21 Cohesin Complex Component	Protein Coding	44	GC08M116846	6.28398	https://www.genecards.org/cgi-bin/carddisp.pl?gene=RAD21
NAPB	NSF Attachment Protein Beta	Protein Coding	38	GC20M023374	6.2832	https://www.genecards.org/cgi-bin/carddisp.pl?gene=NAPB
IL4R	Interleukin 4 Receptor	Protein Coding	47	GC16P027659	6.28122	https://www.genecards.org/cgi-bin/carddisp.pl?gene=IL4R
MOG	Myelin Oligodendrocyte Glycoprotein	Protein Coding	45	GC06P076803	6.2786	https://www.genecards.org/cgi-bin/carddisp.pl?gene=MOG
RPL26	Ribosomal Protein L26	Protein Coding	41	GC17M008377	6.27424	https://www.genecards.org/cgi-bin/carddisp.pl?gene=RPL26
SOX2	SRY-Box Transcription Factor 2	Protein Coding	45	GC03P181711	6.26818	https://www.genecards.org/cgi-bin/carddisp.pl?gene=SOX2
F9	Coagulation Factor IX	Protein Coding	47	GC0XP139530	6.25864	https://www.genecards.org/cgi-bin/carddisp.pl?gene=F9
KMT2D	Lysine Methyltransferase 2D	Protein Coding	41	GC12M049018	6.25096	https://www.genecards.org/cgi-bin/carddisp.pl?gene=KMT2D
KCNMA1	Potassium Calcium-Activated Channel Subfamily M Alpha 1	Protein Coding	49	GC10M076869	6.2492	https://www.genecards.org/cgi-bin/carddisp.pl?gene=KCNMA1
ETS1	ETS Proto-Oncogene 1, Transcription Factor	Protein Coding	46	GC11M128458	6.24372	https://www.genecards.org/cgi-bin/carddisp.pl?gene=ETS1
MGMT	O-6-Methylguanine-DNA Methyltransferase	Protein Coding	49	GC10P129467	6.239	https://www.genecards.org/cgi-bin/carddisp.pl?gene=MGMT
ITGA5	Integrin Subunit Alpha 5	Protein Coding	48	GC12M054793	6.23563	https://www.genecards.org/cgi-bin/carddisp.pl?gene=ITGA5
THBS1	Thrombospondin 1	Protein Coding	45	GC15P039581	6.22919	https://www.genecards.org/cgi-bin/carddisp.pl?gene=THBS1
AOX1	Aldehyde Oxidase 1	Protein Coding	44	GC02P200585	6.22658	https://www.genecards.org/cgi-bin/carddisp.pl?gene=AOX1
SYP	Synaptophysin	Protein Coding	45	GC0XM049187	6.22487	https://www.genecards.org/cgi-bin/carddisp.pl?gene=SYP
CCNC	Cyclin C	Protein Coding	40	GC06M099542	6.21499	https://www.genecards.org/cgi-bin/carddisp.pl?gene=CCNC
DHRS4	Dehydrogenase/Reductase 4	Protein Coding	42	GC14P023953	6.2148	https://www.genecards.org/cgi-bin/carddisp.pl?gene=DHRS4
MX1	MX Dynamin Like GTPase 1	Protein Coding	41	GC21P041420	6.21143	https://www.genecards.org/cgi-bin/carddisp.pl?gene=MX1
RPS27A	Ribosomal Protein S27a	Protein Coding	41	GC02P055231	6.20726	https://www.genecards.org/cgi-bin/carddisp.pl?gene=RPS27A
SIN3A	SIN3 Transcription Regulator Family Member A	Protein Coding	45	GC15M075369	6.20324	https://www.genecards.org/cgi-bin/carddisp.pl?gene=SIN3A
CHIT1	Chitinase 1	Protein Coding	43	GC01M203181	6.19472	https://www.genecards.org/cgi-bin/carddisp.pl?gene=CHIT1
MIR10A	MicroRNA 10a	RNA Gene	22	GC17M048579	6.19399	https://www.genecards.org/cgi-bin/carddisp.pl?gene=MIR10A
CISH	Cytokine Inducible SH2 Containing Protein	Protein Coding	45	GC03M050974	6.18928	https://www.genecards.org/cgi-bin/carddisp.pl?gene=CISH
HDAC6	Histone Deacetylase 6	Protein Coding	51	GC0XP048801	6.18856	https://www.genecards.org/cgi-bin/carddisp.pl?gene=HDAC6
ACACA	Acetyl-CoA Carboxylase Alpha	Protein Coding	48	GC17M037084	6.18502	https://www.genecards.org/cgi-bin/carddisp.pl?gene=ACACA
PRKAA2	Protein Kinase AMP-Activated Catalytic Subunit Alpha 2	Protein Coding	50	GC01P056645	6.1804	https://www.genecards.org/cgi-bin/carddisp.pl?gene=PRKAA2
ACP2	Acid Phosphatase 2, Lysosomal	Protein Coding	42	GC11M084325	6.17393	https://www.genecards.org/cgi-bin/carddisp.pl?gene=ACP2
XRCC4	X-Ray Repair Cross Complementing 4	Protein Coding	43	GC05P083077	6.16953	https://www.genecards.org/cgi-bin/carddisp.pl?gene=XRCC4
FGF23	Fibroblast Growth Factor 23	Protein Coding	45	GC12M004368	6.16796	https://www.genecards.org/cgi-bin/carddisp.pl?gene=FGF23
GCKR	Glucokinase Regulator	Protein Coding	42	GC02P027496	6.16528	https://www.genecards.org/cgi-bin/carddisp.pl?gene=GCKR
RPS17	Ribosomal Protein S17	Protein Coding	42	GC15M082536	6.16301	https://www.genecards.org/cgi-bin/carddisp.pl?gene=RPS17
ITGA2	Integrin Subunit Alpha 2	Protein Coding	46	GC05P052989	6.16298	https://www.genecards.org/cgi-bin/carddisp.pl?gene=ITGA2
UMOD	Uromodulin	Protein Coding	42	GC16M020344	6.16216	https://www.genecards.org/cgi-bin/carddisp.pl?gene=UMOD
CIITA	Class II Major Histocompatibility Complex Transactivator	Protein Coding	44	GC16P010880	6.15707	https://www.genecards.org/cgi-bin/carddisp.pl?gene=CIITA
FGFR2	Fibroblast Growth Factor Receptor 2	Protein Coding	53	GC10M121478	6.15498	https://www.genecards.org/cgi-bin/carddisp.pl?gene=FGFR2
PRDX6	Peroxiredoxin 6	Protein Coding	45	GC01P173477	6.14859	https://www.genecards.org/cgi-bin/carddisp.pl?gene=PRDX6
MCCC1	Methylcrotonyl-CoA Carboxylase Subunit 1	Protein Coding	42	GC03M183015	6.14706	https://www.genecards.org/cgi-bin/carddisp.pl?gene=MCCC1
TPK1	Thiamin Pyrophosphokinase 1	Protein Coding	44	GC07M144451	6.14426	https://www.genecards.org/cgi-bin/carddisp.pl?gene=TPK1
CXCL9	C-X-C Motif Chemokine Ligand 9	Protein Coding	38	GC04M076001	6.13901	https://www.genecards.org/cgi-bin/carddisp.pl?gene=CXCL9
MUC7	Mucin 7, Secreted	Protein Coding	37	GC04P070430	6.13658	https://www.genecards.org/cgi-bin/carddisp.pl?gene=MUC7
PMAIP1	Phorbol-12-Myristate-13-Acetate-Induced Protein 1	Protein Coding	39	GC18P059899	6.13292	https://www.genecards.org/cgi-bin/carddisp.pl?gene=PMAIP1
PKD2	Polycystin 2, Transient Receptor Potential Cation Channel	Protein Coding	46	GC04P088007	6.13163	https://www.genecards.org/cgi-bin/carddisp.pl?gene=PKD2
MIR30C1	MicroRNA 30c-1	RNA Gene	23	GC01P040757	6.12308	https://www.genecards.org/cgi-bin/carddisp.pl?gene=MIR30C1
GRIK1	Glutamate Ionotropic Receptor Kainate Type Subunit 1	Protein Coding	45	GC21M029536	6.12235	https://www.genecards.org/cgi-bin/carddisp.pl?gene=GRIK1
ABCC8	ATP Binding Cassette Subfamily C Member 8	Protein Coding	46	GC11M017392	6.12122	https://www.genecards.org/cgi-bin/carddisp.pl?gene=ABCC8
MFN2	Mitofusin 2	Protein Coding	46	GC01P011980	6.12081	https://www.genecards.org/cgi-bin/carddisp.pl?gene=MFN2
SPARC	Secreted Protein Acidic And Cysteine Rich	Protein Coding	49	GC05M151661	6.12072	https://www.genecards.org/cgi-bin/carddisp.pl?gene=SPARC
SERPINA7	Serpin Family A Member 7	Protein Coding	40	GC0XM106032	6.12062	https://www.genecards.org/cgi-bin/carddisp.pl?gene=SERPINA7
MIR212	MicroRNA 212	RNA Gene	21	GC17M002050	6.11638	https://www.genecards.org/cgi-bin/carddisp.pl?gene=MIR212
ACADM	Acyl-CoA Dehydrogenase Medium Chain	Protein Coding	45	GC01P075724	6.11219	https://www.genecards.org/cgi-bin/carddisp.pl?gene=ACADM
MIR574	MicroRNA 574	RNA Gene	20	GC04P038926	6.10622	https://www.genecards.org/cgi-bin/carddisp.pl?gene=MIR574
THRA	Thyroid Hormone Receptor Alpha	Protein Coding	48	GC17P040058	6.10282	https://www.genecards.org/cgi-bin/carddisp.pl?gene=THRA
TSC1	TSC Complex Subunit 1	Protein Coding	47	GC09M132891	6.09967	https://www.genecards.org/cgi-bin/carddisp.pl?gene=TSC1
GSK3B	Glycogen Synthase Kinase 3 Beta	Protein Coding	48	GC03M119821	6.09202	https://www.genecards.org/cgi-bin/carddisp.pl?gene=GSK3B
ABCC4	ATP Binding Cassette Subfamily C Member 4	Protein Coding	46	GC13M095019	6.08719	https://www.genecards.org/cgi-bin/carddisp.pl?gene=ABCC4
MIR330	MicroRNA 330	RNA Gene	20	GC19M062039	6.07293	https://www.genecards.org/cgi-bin/carddisp.pl?gene=MIR330
CHUK	Component Of Inhibitor Of Nuclear Factor Kappa B Kinase Complex	Protein Coding	50	GC10M100188	6.06421	https://www.genecards.org/cgi-bin/carddisp.pl?gene=CHUK
FLNA	Filamin A	Protein Coding	48	GC0XM154348	6.05779	https://www.genecards.org/cgi-bin/carddisp.pl?gene=FLNA
AKR1B10	Aldo-Keto Reductase Family 1 Member B10	Protein Coding	43	GC07P134527	6.05632	https://www.genecards.org/cgi-bin/carddisp.pl?gene=AKR1B10
EWSR1	EWS RNA Binding Protein 1	Protein Coding	44	GC22P033676	6.05561	https://www.genecards.org/cgi-bin/carddisp.pl?gene=EWSR1
SOCS3	Suppressor Of Cytokine Signaling 3	Protein Coding	42	GC17M078356	6.04543	https://www.genecards.org/cgi-bin/carddisp.pl?gene=SOCS3
IRF4	Interferon Regulatory Factor 4	Protein Coding	42	GC06P000391	6.04292	https://www.genecards.org/cgi-bin/carddisp.pl?gene=IRF4
DGAT1	Diacylglycerol O-Acyltransferase 1	Protein Coding	46	GC08M144316	6.02509	https://www.genecards.org/cgi-bin/carddisp.pl?gene=DGAT1
CPB1	Carboxypeptidase B1	Protein Coding	41	GC03P148791	6.02382	https://www.genecards.org/cgi-bin/carddisp.pl?gene=CPB1
ADORA1	Adenosine A1 Receptor	Protein Coding	46	GC01P203090	6.01747	https://www.genecards.org/cgi-bin/carddisp.pl?gene=ADORA1
SLC40A1	Solute Carrier Family 40 Member 1	Protein Coding	45	GC02M189560	6.01624	https://www.genecards.org/cgi-bin/carddisp.pl?gene=SLC40A1
STARD3	StAR Related Lipid Transfer Domain Containing 3	Protein Coding	39	GC17P039637	6.01126	https://www.genecards.org/cgi-bin/carddisp.pl?gene=STARD3
MTRR	5-Methyltetrahydrofolate-Homocysteine Methyltransferase Reductase	Protein Coding	43	GC05P007851	6.00922	https://www.genecards.org/cgi-bin/carddisp.pl?gene=MTRR
FANCD2	FA Complementation Group D2	Protein Coding	46	GC03P010026	5.99761	https://www.genecards.org/cgi-bin/carddisp.pl?gene=FANCD2
AFF3	AF4/FMR2 Family Member 3	Protein Coding	37	GC02M099545	5.9952	https://www.genecards.org/cgi-bin/carddisp.pl?gene=AFF3
HOXA5	Homeobox A5	Protein Coding	41	GC07M027482	5.99224	https://www.genecards.org/cgi-bin/carddisp.pl?gene=HOXA5
ERBB4	Erb-B2 Receptor Tyrosine Kinase 4	Protein Coding	53	GC02M211375	5.9911	https://www.genecards.org/cgi-bin/carddisp.pl?gene=ERBB4
FANCG	FA Complementation Group G	Protein Coding	42	GC09M035073	5.97417	https://www.genecards.org/cgi-bin/carddisp.pl?gene=FANCG
MIR31	MicroRNA 31	RNA Gene	21	GC09M021705	5.97098	https://www.genecards.org/cgi-bin/carddisp.pl?gene=MIR31
SRPRA	SRP Receptor Subunit Alpha	Protein Coding	30	GC11M126255	5.96868	https://www.genecards.org/cgi-bin/carddisp.pl?gene=SRPRA
BAK1	BCL2 Antagonist/Killer 1	Protein Coding	44	GC06M033572	5.9684	https://www.genecards.org/cgi-bin/carddisp.pl?gene=BAK1
LDB1	LIM Domain Binding 1	Protein Coding	38	GC10M102106	5.96147	https://www.genecards.org/cgi-bin/carddisp.pl?gene=LDB1
BRIP1	BRCA1 Interacting Helicase 1	Protein Coding	47	GC17M061679	5.95977	https://www.genecards.org/cgi-bin/carddisp.pl?gene=BRIP1
NME1	NME/NM23 Nucleoside Diphosphate Kinase 1	Protein Coding	45	GC17P051161	5.95751	https://www.genecards.org/cgi-bin/carddisp.pl?gene=NME1
CHRNB2	Cholinergic Receptor Nicotinic Beta 2 Subunit	Protein Coding	45	GC01P154568	5.95271	https://www.genecards.org/cgi-bin/carddisp.pl?gene=CHRNB2
CCNA1	Cyclin A1	Protein Coding	42	GC13P036431	5.94459	https://www.genecards.org/cgi-bin/carddisp.pl?gene=CCNA1
ABCB6	ATP Binding Cassette Subfamily B Member 6 (Langereis Blood Group)	Protein Coding	45	GC02M219209	5.93702	https://www.genecards.org/cgi-bin/carddisp.pl?gene=ABCB6
NPY5R	Neuropeptide Y Receptor Y5	Protein Coding	42	GC04P163343	5.93159	https://www.genecards.org/cgi-bin/carddisp.pl?gene=NPY5R
TDO2	Tryptophan 2,3-Dioxygenase	Protein Coding	44	GC04P155854	5.93066	https://www.genecards.org/cgi-bin/carddisp.pl?gene=TDO2
AQP9	Aquaporin 9	Protein Coding	42	GC15P058138	5.92972	https://www.genecards.org/cgi-bin/carddisp.pl?gene=AQP9
ADRA2A	Adrenoceptor Alpha 2A	Protein Coding	46	GC10P111077	5.92077	https://www.genecards.org/cgi-bin/carddisp.pl?gene=ADRA2A
ITGB1	Integrin Subunit Beta 1	Protein Coding	49	GC10M032932	5.92076	https://www.genecards.org/cgi-bin/carddisp.pl?gene=ITGB1
EBF3	EBF Transcription Factor 3	Protein Coding	40	GC10M129835	5.9165	https://www.genecards.org/cgi-bin/carddisp.pl?gene=EBF3
AURKA	Aurora Kinase A	Protein Coding	49	GC20M056370	5.9138	https://www.genecards.org/cgi-bin/carddisp.pl?gene=AURKA
SCN4A	Sodium Voltage-Gated Channel Alpha Subunit 4	Protein Coding	45	GC17M063938	5.90464	https://www.genecards.org/cgi-bin/carddisp.pl?gene=SCN4A
MIR154	MicroRNA 154	RNA Gene	20	GC14P109062	5.88417	https://www.genecards.org/cgi-bin/carddisp.pl?gene=MIR154
STAG2	Stromal Antigen 2	Protein Coding	44	GC0XP123960	5.87961	https://www.genecards.org/cgi-bin/carddisp.pl?gene=STAG2
KRT7	Keratin 7	Protein Coding	42	GC12P052232	5.87048	https://www.genecards.org/cgi-bin/carddisp.pl?gene=KRT7
UBA7	Ubiquitin Like Modifier Activating Enzyme 7	Protein Coding	41	GC03M049805	5.86983	https://www.genecards.org/cgi-bin/carddisp.pl?gene=UBA7
HRH1	Histamine Receptor H1	Protein Coding	45	GC03P012069	5.86175	https://www.genecards.org/cgi-bin/carddisp.pl?gene=HRH1
MIR338	MicroRNA 338	RNA Gene	19	GC17M081126	5.86109	https://www.genecards.org/cgi-bin/carddisp.pl?gene=MIR338
F12	Coagulation Factor XII	Protein Coding	49	GC05M177402	5.86024	https://www.genecards.org/cgi-bin/carddisp.pl?gene=F12
MAT1A	Methionine Adenosyltransferase 1A	Protein Coding	46	GC10M080271	5.85756	https://www.genecards.org/cgi-bin/carddisp.pl?gene=MAT1A
HNF1A	HNF1 Homeobox A	Protein Coding	45	GC12P125499	5.85015	https://www.genecards.org/cgi-bin/carddisp.pl?gene=HNF1A
DYRK1A	Dual Specificity Tyrosine Phosphorylation Regulated Kinase 1A	Protein Coding	49	GC21P037365	5.84774	https://www.genecards.org/cgi-bin/carddisp.pl?gene=DYRK1A
PRKCH	Protein Kinase C Eta	Protein Coding	49	GC14P061187	5.84029	https://www.genecards.org/cgi-bin/carddisp.pl?gene=PRKCH
MIR28	MicroRNA 28	RNA Gene	20	GC03P188688	5.83891	https://www.genecards.org/cgi-bin/carddisp.pl?gene=MIR28
GOT2	Glutamic-Oxaloacetic Transaminase 2	Protein Coding	46	GC16M058707	5.83721	https://www.genecards.org/cgi-bin/carddisp.pl?gene=GOT2
ANKS1B	Ankyrin Repeat And Sterile Alpha Motif Domain Containing 1B	Protein Coding	41	GC12M098726	5.83449	https://www.genecards.org/cgi-bin/carddisp.pl?gene=ANKS1B
S100A10	S100 Calcium Binding Protein A10	Protein Coding	44	GC01M151955	5.8343	https://www.genecards.org/cgi-bin/carddisp.pl?gene=S100A10
PLIN2	Perilipin 2	Protein Coding	41	GC09M019159	5.83367	https://www.genecards.org/cgi-bin/carddisp.pl?gene=PLIN2
MIR340	MicroRNA 340	RNA Gene	20	GC05M180015	5.82882	https://www.genecards.org/cgi-bin/carddisp.pl?gene=MIR340
GDF15	Growth Differentiation Factor 15	Protein Coding	42	GC19P050952	5.82781	https://www.genecards.org/cgi-bin/carddisp.pl?gene=GDF15
CYP27A1	Cytochrome P450 Family 27 Subfamily A Member 1	Protein Coding	47	GC02P218781	5.82292	https://www.genecards.org/cgi-bin/carddisp.pl?gene=CYP27A1
DES	Desmin	Protein Coding	46	GC02P219418	5.82154	https://www.genecards.org/cgi-bin/carddisp.pl?gene=DES
MIR200A	MicroRNA 200a	RNA Gene	22	GC01P003359	5.82148	https://www.genecards.org/cgi-bin/carddisp.pl?gene=MIR200A
MEN1	Menin 1	Protein Coding	45	GC11M064803	5.82074	https://www.genecards.org/cgi-bin/carddisp.pl?gene=MEN1
CRHBP	Corticotropin Releasing Hormone Binding Protein	Protein Coding	41	GC05P076952	5.81533	https://www.genecards.org/cgi-bin/carddisp.pl?gene=CRHBP
ID1	Inhibitor Of DNA Binding 1, HLH Protein	Protein Coding	41	GC20P031605	5.81253	https://www.genecards.org/cgi-bin/carddisp.pl?gene=ID1
TNFSF11	TNF Superfamily Member 11	Protein Coding	46	GC13P042562	5.80862	https://www.genecards.org/cgi-bin/carddisp.pl?gene=TNFSF11
GRM7	Glutamate Metabotropic Receptor 7	Protein Coding	46	GC03P006770	5.80294	https://www.genecards.org/cgi-bin/carddisp.pl?gene=GRM7
LBR	Lamin B Receptor	Protein Coding	46	GC01M225401	5.8029	https://www.genecards.org/cgi-bin/carddisp.pl?gene=LBR
CXCR2	C-X-C Motif Chemokine Receptor 2	Protein Coding	48	GC02P218125	5.7948	https://www.genecards.org/cgi-bin/carddisp.pl?gene=CXCR2
KDM1A	Lysine Demethylase 1A	Protein Coding	46	GC01P023019	5.79459	https://www.genecards.org/cgi-bin/carddisp.pl?gene=KDM1A
MEF2A	Myocyte Enhancer Factor 2A	Protein Coding	46	GC15P099565	5.7944	https://www.genecards.org/cgi-bin/carddisp.pl?gene=MEF2A
H4-16	H4 Histone 16	Protein Coding	31	GC12M019858	5.79152	https://www.genecards.org/cgi-bin/carddisp.pl?gene=H4-16
WT1-AS	WT1 Antisense RNA	RNA Gene	25	GC11P032434	5.77345	https://www.genecards.org/cgi-bin/carddisp.pl?gene=WT1-AS
CXCR5	C-X-C Motif Chemokine Receptor 5	Protein Coding	40	GC11P118912	5.76565	https://www.genecards.org/cgi-bin/carddisp.pl?gene=CXCR5
RAC1	Rac Family Small GTPase 1	Protein Coding	48	GC07P006377	5.76228	https://www.genecards.org/cgi-bin/carddisp.pl?gene=RAC1
PC	Pyruvate Carboxylase	Protein Coding	46	GC11M066848	5.76112	https://www.genecards.org/cgi-bin/carddisp.pl?gene=PC
FABP4	Fatty Acid Binding Protein 4	Protein Coding	43	GC08M081478	5.75663	https://www.genecards.org/cgi-bin/carddisp.pl?gene=FABP4
NDUFS4	NADH:Ubiquinone Oxidoreductase Subunit S4	Protein Coding	44	GC05P053560	5.75646	https://www.genecards.org/cgi-bin/carddisp.pl?gene=NDUFS4
RPS15A	Ribosomal Protein S15a	Protein Coding	42	GC16M018781	5.75592	https://www.genecards.org/cgi-bin/carddisp.pl?gene=RPS15A
COL1A1	Collagen Type I Alpha 1 Chain	Protein Coding	50	GC17M050183	5.75482	https://www.genecards.org/cgi-bin/carddisp.pl?gene=COL1A1
NCL	Nucleolin	Protein Coding	41	GC02M231453	5.7483	https://www.genecards.org/cgi-bin/carddisp.pl?gene=NCL
LRRK2	Leucine Rich Repeat Kinase 2	Protein Coding	48	GC12P040196	5.74611	https://www.genecards.org/cgi-bin/carddisp.pl?gene=LRRK2
AZU1	Azurocidin 1	Protein Coding	40	GC19P000825	5.737	https://www.genecards.org/cgi-bin/carddisp.pl?gene=AZU1
CHGA	Chromogranin A	Protein Coding	44	GC14P092929	5.73374	https://www.genecards.org/cgi-bin/carddisp.pl?gene=CHGA
MLXIPL	MLX Interacting Protein Like	Protein Coding	42	GC07M073593	5.72737	https://www.genecards.org/cgi-bin/carddisp.pl?gene=MLXIPL
GRM8	Glutamate Metabotropic Receptor 8	Protein Coding	46	GC07M126438	5.72604	https://www.genecards.org/cgi-bin/carddisp.pl?gene=GRM8
IKBKG	Inhibitor Of Nuclear Factor Kappa B Kinase Regulatory Subunit Gamma	Protein Coding	47	GC0XP154541	5.72536	https://www.genecards.org/cgi-bin/carddisp.pl?gene=IKBKG
TRH	Thyrotropin Releasing Hormone	Protein Coding	42	GC03P129974	5.72414	https://www.genecards.org/cgi-bin/carddisp.pl?gene=TRH
NANOG	Nanog Homeobox	Protein Coding	38	GC12P007787	5.72249	https://www.genecards.org/cgi-bin/carddisp.pl?gene=NANOG
SLC6A1	Solute Carrier Family 6 Member 1	Protein Coding	47	GC03P012068	5.71642	https://www.genecards.org/cgi-bin/carddisp.pl?gene=SLC6A1
GCH1	GTP Cyclohydrolase 1	Protein Coding	47	GC14M054842	5.70911	https://www.genecards.org/cgi-bin/carddisp.pl?gene=GCH1
ORM2	Orosomucoid 2	Protein Coding	37	GC09P114329	5.70392	https://www.genecards.org/cgi-bin/carddisp.pl?gene=ORM2
LRP2	LDL Receptor Related Protein 2	Protein Coding	48	GC02M169127	5.70308	https://www.genecards.org/cgi-bin/carddisp.pl?gene=LRP2
CD69	CD69 Molecule	Protein Coding	41	GC12M019779	5.70107	https://www.genecards.org/cgi-bin/carddisp.pl?gene=CD69
ZNF384	Zinc Finger Protein 384	Protein Coding	37	GC12M006841	5.68501	https://www.genecards.org/cgi-bin/carddisp.pl?gene=ZNF384
XIST	X Inactive Specific Transcript	RNA Gene	25	GC0XM073820	5.68203	https://www.genecards.org/cgi-bin/carddisp.pl?gene=XIST
XRCC2	X-Ray Repair Cross Complementing 2	Protein Coding	41	GC07M152644	5.68118	https://www.genecards.org/cgi-bin/carddisp.pl?gene=XRCC2
MHS2	Malignant Hyperthermia Susceptibility 2	Genetic Locus	3	GC17U990058	5.67862	https://www.genecards.org/cgi-bin/carddisp.pl?gene=MHS2
MHS3	Malignant Hyperthermia Susceptibility 3	Genetic Locus	2	GC07U990136	5.67862	https://www.genecards.org/cgi-bin/carddisp.pl?gene=MHS3
GLRA1	Glycine Receptor Alpha 1	Protein Coding	46	GC05M151822	5.67825	https://www.genecards.org/cgi-bin/carddisp.pl?gene=GLRA1
CHRNA7	Cholinergic Receptor Nicotinic Alpha 7 Subunit	Protein Coding	45	GC15P031923	5.67437	https://www.genecards.org/cgi-bin/carddisp.pl?gene=CHRNA7
PRKCA	Protein Kinase C Alpha	Protein Coding	49	GC17P066302	5.67375	https://www.genecards.org/cgi-bin/carddisp.pl?gene=PRKCA
CHI3L1	Chitinase 3 Like 1	Protein Coding	44	GC01M203148	5.66661	https://www.genecards.org/cgi-bin/carddisp.pl?gene=CHI3L1
ACADVL	Acyl-CoA Dehydrogenase Very Long Chain	Protein Coding	45	GC17P007219	5.66314	https://www.genecards.org/cgi-bin/carddisp.pl?gene=ACADVL
NGFR	Nerve Growth Factor Receptor	Protein Coding	45	GC17P049495	5.65422	https://www.genecards.org/cgi-bin/carddisp.pl?gene=NGFR
FASN	Fatty Acid Synthase	Protein Coding	48	GC17M082078	5.64539	https://www.genecards.org/cgi-bin/carddisp.pl?gene=FASN
MIR374A	MicroRNA 374a	RNA Gene	17	GC0XM074296	5.64345	https://www.genecards.org/cgi-bin/carddisp.pl?gene=MIR374A
PRPS1	Phosphoribosyl Pyrophosphate Synthetase 1	Protein Coding	46	GC0XP107628	5.64259	https://www.genecards.org/cgi-bin/carddisp.pl?gene=PRPS1
CD247	CD247 Molecule	Protein Coding	48	GC01M167399	5.63377	https://www.genecards.org/cgi-bin/carddisp.pl?gene=CD247
F7	Coagulation Factor VII	Protein Coding	47	GC13P113105	5.63078	https://www.genecards.org/cgi-bin/carddisp.pl?gene=F7
CX3CR1	C-X3-C Motif Chemokine Receptor 1	Protein Coding	43	GC03M039279	5.62434	https://www.genecards.org/cgi-bin/carddisp.pl?gene=CX3CR1
MT-ND6	Mitochondrially Encoded NADH:Ubiquinone Oxidoreductase Core Subunit 6	Protein Coding	33	GCMTM014151	5.62341	https://www.genecards.org/cgi-bin/carddisp.pl?gene=MT-ND6
TET3	Tet Methylcytosine Dioxygenase 3	Protein Coding	40	GC02P073986	5.62279	https://www.genecards.org/cgi-bin/carddisp.pl?gene=TET3
KCNJ11	Potassium Inwardly Rectifying Channel Subfamily J Member 11	Protein Coding	47	GC11M017520	5.62271	https://www.genecards.org/cgi-bin/carddisp.pl?gene=KCNJ11
SMN1	Survival Of Motor Neuron 1, Telomeric	Protein Coding	41	GC05P070924	5.62033	https://www.genecards.org/cgi-bin/carddisp.pl?gene=SMN1
RLBP1	Retinaldehyde Binding Protein 1	Protein Coding	44	GC15M089209	5.61465	https://www.genecards.org/cgi-bin/carddisp.pl?gene=RLBP1
ANXA8	Annexin A8	Protein Coding	34	GC10M047460	5.6109	https://www.genecards.org/cgi-bin/carddisp.pl?gene=ANXA8
CPQ	Carboxypeptidase Q	Protein Coding	36	GC08P096645	5.60992	https://www.genecards.org/cgi-bin/carddisp.pl?gene=CPQ
MIR145	MicroRNA 145	RNA Gene	23	GC05P149430	5.60765	https://www.genecards.org/cgi-bin/carddisp.pl?gene=MIR145
MIR590	MicroRNA 590	RNA Gene	20	GC07P074191	5.60451	https://www.genecards.org/cgi-bin/carddisp.pl?gene=MIR590
F8	Coagulation Factor VIII	Protein Coding	46	GC0XM154835	5.60421	https://www.genecards.org/cgi-bin/carddisp.pl?gene=F8
DNAH8	Dynein Axonemal Heavy Chain 8	Protein Coding	38	GC06P077030	5.60223	https://www.genecards.org/cgi-bin/carddisp.pl?gene=DNAH8
GPHN	Gephyrin	Protein Coding	47	GC14P066507	5.59791	https://www.genecards.org/cgi-bin/carddisp.pl?gene=GPHN
VAT1	Vesicle Amine Transport 1	Protein Coding	37	GC17M043014	5.59533	https://www.genecards.org/cgi-bin/carddisp.pl?gene=VAT1
CDX2	Caudal Type Homeobox 2	Protein Coding	42	GC13M027962	5.58995	https://www.genecards.org/cgi-bin/carddisp.pl?gene=CDX2
CRABP2	Cellular Retinoic Acid Binding Protein 2	Protein Coding	43	GC01M156701	5.57834	https://www.genecards.org/cgi-bin/carddisp.pl?gene=CRABP2
NR1I2	Nuclear Receptor Subfamily 1 Group I Member 2	Protein Coding	45	GC03P119780	5.57486	https://www.genecards.org/cgi-bin/carddisp.pl?gene=NR1I2
ATG7	Autophagy Related 7	Protein Coding	42	GC03P012072	5.57299	https://www.genecards.org/cgi-bin/carddisp.pl?gene=ATG7
PAPPA	Pappalysin 1	Protein Coding	42	GC09P118342	5.57067	https://www.genecards.org/cgi-bin/carddisp.pl?gene=PAPPA
ERCC1	ERCC Excision Repair 1, Endonuclease Non-Catalytic Subunit	Protein Coding	45	GC19M062024	5.56772	https://www.genecards.org/cgi-bin/carddisp.pl?gene=ERCC1
SUMO1	Small Ubiquitin Like Modifier 1	Protein Coding	45	GC02M202206	5.56753	https://www.genecards.org/cgi-bin/carddisp.pl?gene=SUMO1
TTC12	Tetratricopeptide Repeat Domain 12	Protein Coding	39	GC11P113314	5.56689	https://www.genecards.org/cgi-bin/carddisp.pl?gene=TTC12
DDC	Dopa Decarboxylase	Protein Coding	50	GC07M050458	5.56658	https://www.genecards.org/cgi-bin/carddisp.pl?gene=DDC
FGF19	Fibroblast Growth Factor 19	Protein Coding	43	GC11M084873	5.56632	https://www.genecards.org/cgi-bin/carddisp.pl?gene=FGF19
IFNL3	Interferon Lambda 3	Protein Coding	34	GC19M039243	5.56372	https://www.genecards.org/cgi-bin/carddisp.pl?gene=IFNL3
TNFAIP2	TNF Alpha Induced Protein 2	Protein Coding	38	GC14P108809	5.55688	https://www.genecards.org/cgi-bin/carddisp.pl?gene=TNFAIP2
BUB1	BUB1 Mitotic Checkpoint Serine/Threonine Kinase	Protein Coding	48	GC02M110637	5.55639	https://www.genecards.org/cgi-bin/carddisp.pl?gene=BUB1
TFF1	Trefoil Factor 1	Protein Coding	42	GC21M042362	5.55091	https://www.genecards.org/cgi-bin/carddisp.pl?gene=TFF1
ACSL4	Acyl-CoA Synthetase Long Chain Family Member 4	Protein Coding	44	GC0XM109624	5.54933	https://www.genecards.org/cgi-bin/carddisp.pl?gene=ACSL4
STAT6	Signal Transducer And Activator Of Transcription 6	Protein Coding	49	GC12M057095	5.54818	https://www.genecards.org/cgi-bin/carddisp.pl?gene=STAT6
SMAD3	SMAD Family Member 3	Protein Coding	49	GC15P067063	5.54381	https://www.genecards.org/cgi-bin/carddisp.pl?gene=SMAD3
KLRD1	Killer Cell Lectin Like Receptor D1	Protein Coding	41	GC12P010226	5.54363	https://www.genecards.org/cgi-bin/carddisp.pl?gene=KLRD1
IL23R	Interleukin 23 Receptor	Protein Coding	44	GC01P067138	5.54006	https://www.genecards.org/cgi-bin/carddisp.pl?gene=IL23R
GABRA3	Gamma-Aminobutyric Acid Type A Receptor Subunit Alpha3	Protein Coding	45	GC0XM152166	5.5394	https://www.genecards.org/cgi-bin/carddisp.pl?gene=GABRA3
ARG1	Arginase 1	Protein Coding	48	GC06P131473	5.52757	https://www.genecards.org/cgi-bin/carddisp.pl?gene=ARG1
TLR1	Toll Like Receptor 1	Protein Coding	46	GC04M038793	5.52285	https://www.genecards.org/cgi-bin/carddisp.pl?gene=TLR1
ANXA1	Annexin A1	Protein Coding	48	GC09P073151	5.52127	https://www.genecards.org/cgi-bin/carddisp.pl?gene=ANXA1
HJV	Hemojuvelin BMP Co-Receptor	Protein Coding	36	GC01M146576	5.51948	https://www.genecards.org/cgi-bin/carddisp.pl?gene=HJV
SERPINA6	Serpin Family A Member 6	Protein Coding	44	GC14M099728	5.51423	https://www.genecards.org/cgi-bin/carddisp.pl?gene=SERPINA6
MIRLET7A1	MicroRNA Let-7a-1	RNA Gene	21	GC09P094175	5.50155	https://www.genecards.org/cgi-bin/carddisp.pl?gene=MIRLET7A1
FPR1	Formyl Peptide Receptor 1	Protein Coding	47	GC19M051745	5.4998	https://www.genecards.org/cgi-bin/carddisp.pl?gene=FPR1
IKZF3	IKAROS Family Zinc Finger 3	Protein Coding	42	GC17M040974	5.49565	https://www.genecards.org/cgi-bin/carddisp.pl?gene=IKZF3
NR4A2	Nuclear Receptor Subfamily 4 Group A Member 2	Protein Coding	46	GC02M156324	5.49406	https://www.genecards.org/cgi-bin/carddisp.pl?gene=NR4A2
MIR25	MicroRNA 25	RNA Gene	21	GC07M100093	5.49394	https://www.genecards.org/cgi-bin/carddisp.pl?gene=MIR25
MIR200C	MicroRNA 200c	RNA Gene	22	GC12P018573	5.48844	https://www.genecards.org/cgi-bin/carddisp.pl?gene=MIR200C
CDK9	Cyclin Dependent Kinase 9	Protein Coding	45	GC09P127966	5.48801	https://www.genecards.org/cgi-bin/carddisp.pl?gene=CDK9
CD226	CD226 Molecule	Protein Coding	41	GC18M069831	5.47815	https://www.genecards.org/cgi-bin/carddisp.pl?gene=CD226
IRF7	Interferon Regulatory Factor 7	Protein Coding	47	GC11M000612	5.47058	https://www.genecards.org/cgi-bin/carddisp.pl?gene=IRF7
HTRA1	HtrA Serine Peptidase 1	Protein Coding	45	GC10P122461	5.46907	https://www.genecards.org/cgi-bin/carddisp.pl?gene=HTRA1
FGF7	Fibroblast Growth Factor 7	Protein Coding	41	GC15P049423	5.45571	https://www.genecards.org/cgi-bin/carddisp.pl?gene=FGF7
AQP2	Aquaporin 2	Protein Coding	46	GC12P049950	5.45297	https://www.genecards.org/cgi-bin/carddisp.pl?gene=AQP2
TFAP2A	Transcription Factor AP-2 Alpha	Protein Coding	47	GC06M010393	5.44751	https://www.genecards.org/cgi-bin/carddisp.pl?gene=TFAP2A
MKI67	Marker Of Proliferation Ki-67	Protein Coding	44	GC10M128096	5.44281	https://www.genecards.org/cgi-bin/carddisp.pl?gene=MKI67
TRAF6	TNF Receptor Associated Factor 6	Protein Coding	45	GC11M036467	5.42475	https://www.genecards.org/cgi-bin/carddisp.pl?gene=TRAF6
EDN3	Endothelin 3	Protein Coding	46	GC20P059300	5.42227	https://www.genecards.org/cgi-bin/carddisp.pl?gene=EDN3
OLR1	Oxidized Low Density Lipoprotein Receptor 1	Protein Coding	42	GC12M019787	5.42044	https://www.genecards.org/cgi-bin/carddisp.pl?gene=OLR1
CHRM1	Cholinergic Receptor Muscarinic 1	Protein Coding	45	GC11M084574	5.41987	https://www.genecards.org/cgi-bin/carddisp.pl?gene=CHRM1
TRPV4	Transient Receptor Potential Cation Channel Subfamily V Member 4	Protein Coding	48	GC12M109783	5.40541	https://www.genecards.org/cgi-bin/carddisp.pl?gene=TRPV4
AKR1C3	Aldo-Keto Reductase Family 1 Member C3	Protein Coding	46	GC10P005035	5.39892	https://www.genecards.org/cgi-bin/carddisp.pl?gene=AKR1C3
TYRP1	Tyrosinase Related Protein 1	Protein Coding	46	GC09P012683	5.39627	https://www.genecards.org/cgi-bin/carddisp.pl?gene=TYRP1
BCS1L	BCS1 Homolog, Ubiquinol-Cytochrome C Reductase Complex Chaperone	Protein Coding	44	GC02P218658	5.39583	https://www.genecards.org/cgi-bin/carddisp.pl?gene=BCS1L
HSPG2	Heparan Sulfate Proteoglycan 2	Protein Coding	47	GC01M021822	5.39469	https://www.genecards.org/cgi-bin/carddisp.pl?gene=HSPG2
LPO	Lactoperoxidase	Protein Coding	40	GC17P058218	5.39238	https://www.genecards.org/cgi-bin/carddisp.pl?gene=LPO
CXCL5	C-X-C Motif Chemokine Ligand 5	Protein Coding	40	GC04M073995	5.38927	https://www.genecards.org/cgi-bin/carddisp.pl?gene=CXCL5
MYLK	Myosin Light Chain Kinase	Protein Coding	51	GC03M123610	5.38684	https://www.genecards.org/cgi-bin/carddisp.pl?gene=MYLK
SMAD2	SMAD Family Member 2	Protein Coding	49	GC18M047809	5.38237	https://www.genecards.org/cgi-bin/carddisp.pl?gene=SMAD2
TAT	Tyrosine Aminotransferase	Protein Coding	44	GC16M071565	5.37747	https://www.genecards.org/cgi-bin/carddisp.pl?gene=TAT
IRS2	Insulin Receptor Substrate 2	Protein Coding	45	GC13M109752	5.37225	https://www.genecards.org/cgi-bin/carddisp.pl?gene=IRS2
MIR615	MicroRNA 615	RNA Gene	21	GC12P054033	5.36471	https://www.genecards.org/cgi-bin/carddisp.pl?gene=MIR615
SMN2	Survival Of Motor Neuron 2, Centromeric	Protein Coding	41	GC05P070049	5.36184	https://www.genecards.org/cgi-bin/carddisp.pl?gene=SMN2
STMN1	Stathmin 1	Protein Coding	42	GC01M025884	5.3607	https://www.genecards.org/cgi-bin/carddisp.pl?gene=STMN1
TGFBR1	Transforming Growth Factor Beta Receptor 1	Protein Coding	52	GC09P099104	5.35558	https://www.genecards.org/cgi-bin/carddisp.pl?gene=TGFBR1
IL1RL1	Interleukin 1 Receptor Like 1	Protein Coding	41	GC02P102294	5.34507	https://www.genecards.org/cgi-bin/carddisp.pl?gene=IL1RL1
PDE4A	Phosphodiesterase 4A	Protein Coding	45	GC19P010416	5.34038	https://www.genecards.org/cgi-bin/carddisp.pl?gene=PDE4A
GCK	Glucokinase	Protein Coding	49	GC07M044387	5.33453	https://www.genecards.org/cgi-bin/carddisp.pl?gene=GCK
CHRNB3	Cholinergic Receptor Nicotinic Beta 3 Subunit	Protein Coding	41	GC08P042697	5.33008	https://www.genecards.org/cgi-bin/carddisp.pl?gene=CHRNB3
DDIT3	DNA Damage Inducible Transcript 3	Protein Coding	45	GC12M057516	5.32645	https://www.genecards.org/cgi-bin/carddisp.pl?gene=DDIT3
SIRPA	Signal Regulatory Protein Alpha	Protein Coding	43	GC20P001894	5.3231	https://www.genecards.org/cgi-bin/carddisp.pl?gene=SIRPA
MIR148B	MicroRNA 148b	RNA Gene	21	GC12P054337	5.31835	https://www.genecards.org/cgi-bin/carddisp.pl?gene=MIR148B
GJB2	Gap Junction Protein Beta 2	Protein Coding	46	GC13M020187	5.31706	https://www.genecards.org/cgi-bin/carddisp.pl?gene=GJB2
CHRNA2	Cholinergic Receptor Nicotinic Alpha 2 Subunit	Protein Coding	47	GC08M027459	5.31395	https://www.genecards.org/cgi-bin/carddisp.pl?gene=CHRNA2
H4C1	H4 Clustered Histone 1	Protein Coding	31	GC06P076613	5.31337	https://www.genecards.org/cgi-bin/carddisp.pl?gene=H4C1
TCN2	Transcobalamin 2	Protein Coding	42	GC22P033722	5.31272	https://www.genecards.org/cgi-bin/carddisp.pl?gene=TCN2
DSP	Desmoplakin	Protein Coding	49	GC06P007541	5.31	https://www.genecards.org/cgi-bin/carddisp.pl?gene=DSP
DGAT2	Diacylglycerol O-Acyltransferase 2	Protein Coding	43	GC11P075759	5.30907	https://www.genecards.org/cgi-bin/carddisp.pl?gene=DGAT2
EPX	Eosinophil Peroxidase	Protein Coding	44	GC17P058192	5.29367	https://www.genecards.org/cgi-bin/carddisp.pl?gene=EPX
CGA	Glycoprotein Hormones, Alpha Polypeptide	Protein Coding	44	GC06M087085	5.29092	https://www.genecards.org/cgi-bin/carddisp.pl?gene=CGA
PRNP	Prion Protein	Protein Coding	46	GC20P004686	5.28604	https://www.genecards.org/cgi-bin/carddisp.pl?gene=PRNP
PIK3CD	Phosphatidylinositol-4,5-Bisphosphate 3-Kinase Catalytic Subunit Delta	Protein Coding	52	GC01P009629	5.28157	https://www.genecards.org/cgi-bin/carddisp.pl?gene=PIK3CD
UGT1A	UDP Glucuronosyltransferase Family 1 Member A Complex Locus	Uncategorized	11	GC02P233592	5.27522	https://www.genecards.org/cgi-bin/carddisp.pl?gene=UGT1A
C5	Complement C5	Protein Coding	46	GC09M120952	5.27522	https://www.genecards.org/cgi-bin/carddisp.pl?gene=C5
HCK	HCK Proto-Oncogene, Src Family Tyrosine Kinase	Protein Coding	48	GC20P032052	5.26547	https://www.genecards.org/cgi-bin/carddisp.pl?gene=HCK
GRIA1	Glutamate Ionotropic Receptor AMPA Type Subunit 1	Protein Coding	48	GC05P153467	5.2617	https://www.genecards.org/cgi-bin/carddisp.pl?gene=GRIA1
KRT19	Keratin 19	Protein Coding	44	GC17M041523	5.25973	https://www.genecards.org/cgi-bin/carddisp.pl?gene=KRT19
FUCA2	Alpha-L-Fucosidase 2	Protein Coding	40	GC06M143494	5.25601	https://www.genecards.org/cgi-bin/carddisp.pl?gene=FUCA2
PRKD1	Protein Kinase D1	Protein Coding	49	GC14M029576	5.25546	https://www.genecards.org/cgi-bin/carddisp.pl?gene=PRKD1
BCL11B	BAF Chromatin Remodeling Complex Subunit BCL11B	Protein Coding	42	GC14M099169	5.23805	https://www.genecards.org/cgi-bin/carddisp.pl?gene=BCL11B
ETFDH	Electron Transfer Flavoprotein Dehydrogenase	Protein Coding	45	GC04P158672	5.23519	https://www.genecards.org/cgi-bin/carddisp.pl?gene=ETFDH
TUSC7	Tumor Suppressor Candidate 7	RNA Gene	17	GC03P116647	5.23222	https://www.genecards.org/cgi-bin/carddisp.pl?gene=TUSC7
SEPSECS	Sep (O-Phosphoserine) TRNA:Sec (Selenocysteine) TRNA Synthase	Protein Coding	42	GC04M025121	5.22855	https://www.genecards.org/cgi-bin/carddisp.pl?gene=SEPSECS
PRDM16	PR/SET Domain 16	Protein Coding	45	GC01P003437	5.22339	https://www.genecards.org/cgi-bin/carddisp.pl?gene=PRDM16
COL3A1	Collagen Type III Alpha 1 Chain	Protein Coding	46	GC02P188974	5.22323	https://www.genecards.org/cgi-bin/carddisp.pl?gene=COL3A1
PCSK1	Proprotein Convertase Subtilisin/Kexin Type 1	Protein Coding	48	GC05M096391	5.21895	https://www.genecards.org/cgi-bin/carddisp.pl?gene=PCSK1
CEACAM6	CEA Cell Adhesion Molecule 6	Protein Coding	42	GC19P041750	5.21419	https://www.genecards.org/cgi-bin/carddisp.pl?gene=CEACAM6
CAMK2G	Calcium/Calmodulin Dependent Protein Kinase II Gamma	Protein Coding	48	GC10M073812	5.21134	https://www.genecards.org/cgi-bin/carddisp.pl?gene=CAMK2G
HBG1	Hemoglobin Subunit Gamma 1	Protein Coding	42	GC11M006225	5.20424	https://www.genecards.org/cgi-bin/carddisp.pl?gene=HBG1
F2RL1	F2R Like Trypsin Receptor 1	Protein Coding	45	GC05P076818	5.19669	https://www.genecards.org/cgi-bin/carddisp.pl?gene=F2RL1
UGT2B7	UDP Glucuronosyltransferase Family 2 Member B7	Protein Coding	45	GC04P069051	5.19594	https://www.genecards.org/cgi-bin/carddisp.pl?gene=UGT2B7
GPX1	Glutathione Peroxidase 1	Protein Coding	46	GC03M050895	5.19131	https://www.genecards.org/cgi-bin/carddisp.pl?gene=GPX1
FER	FER Tyrosine Kinase	Protein Coding	46	GC05P108747	5.19004	https://www.genecards.org/cgi-bin/carddisp.pl?gene=FER
CRHR2	Corticotropin Releasing Hormone Receptor 2	Protein Coding	42	GC07M030651	5.18619	https://www.genecards.org/cgi-bin/carddisp.pl?gene=CRHR2
NR1H3	Nuclear Receptor Subfamily 1 Group H Member 3	Protein Coding	46	GC11P047248	5.18004	https://www.genecards.org/cgi-bin/carddisp.pl?gene=NR1H3
CDH5	Cadherin 5	Protein Coding	46	GC16P066366	5.17603	https://www.genecards.org/cgi-bin/carddisp.pl?gene=CDH5
GRIA2	Glutamate Ionotropic Receptor AMPA Type Subunit 2	Protein Coding	50	GC04P157204	5.17446	https://www.genecards.org/cgi-bin/carddisp.pl?gene=GRIA2
PCCB	Propionyl-CoA Carboxylase Subunit Beta	Protein Coding	46	GC03P136250	5.17282	https://www.genecards.org/cgi-bin/carddisp.pl?gene=PCCB
MYD88	MYD88 Innate Immune Signal Transduction Adaptor	Protein Coding	49	GC03P038139	5.17163	https://www.genecards.org/cgi-bin/carddisp.pl?gene=MYD88
MIR628	MicroRNA 628	RNA Gene	18	GC15M055372	5.16739	https://www.genecards.org/cgi-bin/carddisp.pl?gene=MIR628
MIR107	MicroRNA 107	RNA Gene	20	GC10M089600	5.16629	https://www.genecards.org/cgi-bin/carddisp.pl?gene=MIR107
CADM1	Cell Adhesion Molecule 1	Protein Coding	42	GC11M115169	5.15972	https://www.genecards.org/cgi-bin/carddisp.pl?gene=CADM1
LIPE	Lipase E, Hormone Sensitive Type	Protein Coding	46	GC19M042401	5.15112	https://www.genecards.org/cgi-bin/carddisp.pl?gene=LIPE
MIR196A2	MicroRNA 196a-2	RNA Gene	23	GC12P054900	5.1478	https://www.genecards.org/cgi-bin/carddisp.pl?gene=MIR196A2
SRF	Serum Response Factor	Protein Coding	41	GC06P043171	5.14774	https://www.genecards.org/cgi-bin/carddisp.pl?gene=SRF
NFE2	Nuclear Factor, Erythroid 2	Protein Coding	41	GC12M054292	5.1449	https://www.genecards.org/cgi-bin/carddisp.pl?gene=NFE2
BID	BH3 Interacting Domain Death Agonist	Protein Coding	44	GC22M017734	5.14415	https://www.genecards.org/cgi-bin/carddisp.pl?gene=BID
HOXA-AS2	HOXA Cluster Antisense RNA 2	RNA Gene	19	GC07P027107	5.14199	https://www.genecards.org/cgi-bin/carddisp.pl?gene=HOXA-AS2
RHD	Rh Blood Group D Antigen	Protein Coding	41	GC01P025272	5.1374	https://www.genecards.org/cgi-bin/carddisp.pl?gene=RHD
CD24	CD24 Molecule	Protein Coding	34	GC06M106969	5.13379	https://www.genecards.org/cgi-bin/carddisp.pl?gene=CD24
RPL27	Ribosomal Protein L27	Protein Coding	42	GC17P042998	5.13284	https://www.genecards.org/cgi-bin/carddisp.pl?gene=RPL27
HSF1	Heat Shock Transcription Factor 1	Protein Coding	44	GC08P144291	5.13168	https://www.genecards.org/cgi-bin/carddisp.pl?gene=HSF1
WRAP53	WD Repeat Containing Antisense To TP53	Protein Coding	41	GC17P010614	5.13054	https://www.genecards.org/cgi-bin/carddisp.pl?gene=WRAP53
P2RY12	Purinergic Receptor P2Y12	Protein Coding	47	GC03M151336	5.12682	https://www.genecards.org/cgi-bin/carddisp.pl?gene=P2RY12
IRAK1	Interleukin 1 Receptor Associated Kinase 1	Protein Coding	48	GC0XM154010	5.12198	https://www.genecards.org/cgi-bin/carddisp.pl?gene=IRAK1
ZNF699	Zinc Finger Protein 699	Protein Coding	37	GC19M009294	5.11749	https://www.genecards.org/cgi-bin/carddisp.pl?gene=ZNF699
CTSL	Cathepsin L	Protein Coding	46	GC09P087725	5.11349	https://www.genecards.org/cgi-bin/carddisp.pl?gene=CTSL
CYP17A1	Cytochrome P450 Family 17 Subfamily A Member 1	Protein Coding	48	GC10M102830	5.11039	https://www.genecards.org/cgi-bin/carddisp.pl?gene=CYP17A1
UGT1A4	UDP Glucuronosyltransferase Family 1 Member A4	Protein Coding	42	GC02P233718	5.10609	https://www.genecards.org/cgi-bin/carddisp.pl?gene=UGT1A4
EPAS1	Endothelial PAS Domain Protein 1	Protein Coding	48	GC02P046293	5.10529	https://www.genecards.org/cgi-bin/carddisp.pl?gene=EPAS1
GOLM1	Golgi Membrane Protein 1	Protein Coding	38	GC09M086026	5.10486	https://www.genecards.org/cgi-bin/carddisp.pl?gene=GOLM1
MIR192	MicroRNA 192	RNA Gene	22	GC11M064891	5.10425	https://www.genecards.org/cgi-bin/carddisp.pl?gene=MIR192
CBR1	Carbonyl Reductase 1	Protein Coding	44	GC21P036069	5.10244	https://www.genecards.org/cgi-bin/carddisp.pl?gene=CBR1
BCL11A	BAF Chromatin Remodeling Complex Subunit BCL11A	Protein Coding	42	GC02M060451	5.10217	https://www.genecards.org/cgi-bin/carddisp.pl?gene=BCL11A
GSTA1	Glutathione S-Transferase Alpha 1	Protein Coding	42	GC06M052791	5.09845	https://www.genecards.org/cgi-bin/carddisp.pl?gene=GSTA1
HNF1B	HNF1 Homeobox B	Protein Coding	43	GC17M037686	5.09779	https://www.genecards.org/cgi-bin/carddisp.pl?gene=HNF1B
METTL3	Methyltransferase 3, N6-Adenosine-Methyltransferase Complex Catalytic Subunit	Protein Coding	40	GC14M021498	5.09707	https://www.genecards.org/cgi-bin/carddisp.pl?gene=METTL3
BUB1B	BUB1 Mitotic Checkpoint Serine/Threonine Kinase B	Protein Coding	49	GC15P040161	5.09373	https://www.genecards.org/cgi-bin/carddisp.pl?gene=BUB1B
RELA	RELA Proto-Oncogene, NF-KB Subunit	Protein Coding	50	GC11M065653	5.08782	https://www.genecards.org/cgi-bin/carddisp.pl?gene=RELA
KCNJ6	Potassium Inwardly Rectifying Channel Subfamily J Member 6	Protein Coding	47	GC21M037607	5.08575	https://www.genecards.org/cgi-bin/carddisp.pl?gene=KCNJ6
CEACAM1	CEA Cell Adhesion Molecule 1	Protein Coding	43	GC19M042507	5.08228	https://www.genecards.org/cgi-bin/carddisp.pl?gene=CEACAM1
POLG2	DNA Polymerase Gamma 2, Accessory Subunit	Protein Coding	41	GC17M064477	5.07948	https://www.genecards.org/cgi-bin/carddisp.pl?gene=POLG2
OSM	Oncostatin M	Protein Coding	42	GC22M030262	5.07888	https://www.genecards.org/cgi-bin/carddisp.pl?gene=OSM
PTH	Parathyroid Hormone	Protein Coding	45	GC11M013492	5.07609	https://www.genecards.org/cgi-bin/carddisp.pl?gene=PTH
ALDH1A2	Aldehyde Dehydrogenase 1 Family Member A2	Protein Coding	48	GC15M079106	5.06344	https://www.genecards.org/cgi-bin/carddisp.pl?gene=ALDH1A2
OLIG2	Oligodendrocyte Transcription Factor 2	Protein Coding	40	GC21P033025	5.06339	https://www.genecards.org/cgi-bin/carddisp.pl?gene=OLIG2
MIR582	MicroRNA 582	RNA Gene	20	GC05M059703	5.06116	https://www.genecards.org/cgi-bin/carddisp.pl?gene=MIR582
PTPN3	Protein Tyrosine Phosphatase Non-Receptor Type 3	Protein Coding	44	GC09M109375	5.05934	https://www.genecards.org/cgi-bin/carddisp.pl?gene=PTPN3
TREM2	Triggering Receptor Expressed On Myeloid Cells 2	Protein Coding	43	GC06M061491	5.05417	https://www.genecards.org/cgi-bin/carddisp.pl?gene=TREM2
DAPK1	Death Associated Protein Kinase 1	Protein Coding	48	GC09P087497	5.05393	https://www.genecards.org/cgi-bin/carddisp.pl?gene=DAPK1
PKHD1	PKHD1 Ciliary IPT Domain Containing Fibrocystin/Polyductin	Protein Coding	38	GC06M061651	5.05064	https://www.genecards.org/cgi-bin/carddisp.pl?gene=PKHD1
KCNQ3	Potassium Voltage-Gated Channel Subfamily Q Member 3	Protein Coding	45	GC08M132120	5.04961	https://www.genecards.org/cgi-bin/carddisp.pl?gene=KCNQ3
PCM1	Pericentriolar Material 1	Protein Coding	42	GC08P017922	5.04914	https://www.genecards.org/cgi-bin/carddisp.pl?gene=PCM1
GLI1	GLI Family Zinc Finger 1	Protein Coding	46	GC12P057460	5.0487	https://www.genecards.org/cgi-bin/carddisp.pl?gene=GLI1
ITPR1	Inositol 1,4,5-Trisphosphate Receptor Type 1	Protein Coding	48	GC03P004486	5.04393	https://www.genecards.org/cgi-bin/carddisp.pl?gene=ITPR1
GABBR2	Gamma-Aminobutyric Acid Type B Receptor Subunit 2	Protein Coding	48	GC09M098288	5.04106	https://www.genecards.org/cgi-bin/carddisp.pl?gene=GABBR2
CRYZ	Crystallin Zeta	Protein Coding	44	GC01M074705	5.03844	https://www.genecards.org/cgi-bin/carddisp.pl?gene=CRYZ
RNASE1	Ribonuclease A Family Member 1, Pancreatic	Protein Coding	41	GC14M020801	5.03773	https://www.genecards.org/cgi-bin/carddisp.pl?gene=RNASE1
PPARD	Peroxisome Proliferator Activated Receptor Delta	Protein Coding	46	GC06P076988	5.03719	https://www.genecards.org/cgi-bin/carddisp.pl?gene=PPARD
STS	Steroid Sulfatase	Protein Coding	46	GC0XP007146	5.03396	https://www.genecards.org/cgi-bin/carddisp.pl?gene=STS
MSH6	MutS Homolog 6	Protein Coding	49	GC02P047695	5.03193	https://www.genecards.org/cgi-bin/carddisp.pl?gene=MSH6
SPHK1	Sphingosine Kinase 1	Protein Coding	46	GC17P076376	5.03058	https://www.genecards.org/cgi-bin/carddisp.pl?gene=SPHK1
HRH3	Histamine Receptor H3	Protein Coding	42	GC20M062214	5.03003	https://www.genecards.org/cgi-bin/carddisp.pl?gene=HRH3
CCR7	C-C Motif Chemokine Receptor 7	Protein Coding	44	GC17M041052	5.02986	https://www.genecards.org/cgi-bin/carddisp.pl?gene=CCR7
MIR144	MicroRNA 144	RNA Gene	19	GC17M033777	5.02459	https://www.genecards.org/cgi-bin/carddisp.pl?gene=MIR144
H4C2	H4 Clustered Histone 2	Protein Coding	30	GC06M026026	5.01685	https://www.genecards.org/cgi-bin/carddisp.pl?gene=H4C2
H4C3	H4 Clustered Histone 3	Protein Coding	29	GC06P076619	5.01685	https://www.genecards.org/cgi-bin/carddisp.pl?gene=H4C3
MDH2	Malate Dehydrogenase 2	Protein Coding	47	GC07P076048	5.01564	https://www.genecards.org/cgi-bin/carddisp.pl?gene=MDH2
MIR143	MicroRNA 143	RNA Gene	24	GC05P149410	5.01427	https://www.genecards.org/cgi-bin/carddisp.pl?gene=MIR143
IRAIN	IGF1R Antisense Imprinted Non-Protein Coding RNA	RNA Gene	14	GC15M098645	5.01376	https://www.genecards.org/cgi-bin/carddisp.pl?gene=IRAIN
MLN	Motilin	Protein Coding	34	GC06M033794	5.01272	https://www.genecards.org/cgi-bin/carddisp.pl?gene=MLN
SREBF2	Sterol Regulatory Element Binding Transcription Factor 2	Protein Coding	42	GC22P041833	5.00855	https://www.genecards.org/cgi-bin/carddisp.pl?gene=SREBF2
ING1	Inhibitor Of Growth Family Member 1	Protein Coding	42	GC13P110712	5.0024	https://www.genecards.org/cgi-bin/carddisp.pl?gene=ING1
CYBB	Cytochrome B-245 Beta Chain	Protein Coding	46	GC0XP037780	5.00027	https://www.genecards.org/cgi-bin/carddisp.pl?gene=CYBB
AGPAT2	1-Acylglycerol-3-Phosphate O-Acyltransferase 2	Protein Coding	45	GC09M136673	4.99524	https://www.genecards.org/cgi-bin/carddisp.pl?gene=AGPAT2
A2M	Alpha-2-Macroglobulin	Protein Coding	44	GC12M009067	4.99362	https://www.genecards.org/cgi-bin/carddisp.pl?gene=A2M
DGUOK	Deoxyguanosine Kinase	Protein Coding	44	GC02P073926	4.99359	https://www.genecards.org/cgi-bin/carddisp.pl?gene=DGUOK
CUX2	Cut Like Homeobox 2	Protein Coding	42	GC12P111034	4.99356	https://www.genecards.org/cgi-bin/carddisp.pl?gene=CUX2
DEFB1	Defensin Beta 1	Protein Coding	39	GC08M006870	4.98727	https://www.genecards.org/cgi-bin/carddisp.pl?gene=DEFB1
CRAT	Carnitine O-Acetyltransferase	Protein Coding	45	GC09M129094	4.98539	https://www.genecards.org/cgi-bin/carddisp.pl?gene=CRAT
TOP2A	DNA Topoisomerase II Alpha	Protein Coding	49	GC17M040388	4.9847	https://www.genecards.org/cgi-bin/carddisp.pl?gene=TOP2A
CSTB	Cystatin B	Protein Coding	46	GC21M043772	4.9835	https://www.genecards.org/cgi-bin/carddisp.pl?gene=CSTB
PSEN2	Presenilin 2	Protein Coding	48	GC01P226870	4.97756	https://www.genecards.org/cgi-bin/carddisp.pl?gene=PSEN2
MIR342	MicroRNA 342	RNA Gene	21	GC14P100109	4.97748	https://www.genecards.org/cgi-bin/carddisp.pl?gene=MIR342
PTK2	Protein Tyrosine Kinase 2	Protein Coding	46	GC08M140657	4.97598	https://www.genecards.org/cgi-bin/carddisp.pl?gene=PTK2
WIF1	WNT Inhibitory Factor 1	Protein Coding	44	GC12M065050	4.97428	https://www.genecards.org/cgi-bin/carddisp.pl?gene=WIF1
STIM1	Stromal Interaction Molecule 1	Protein Coding	48	GC11P003855	4.96	https://www.genecards.org/cgi-bin/carddisp.pl?gene=STIM1
HLA-DPB1	Major Histocompatibility Complex, Class II, DP Beta 1	Protein Coding	45	GC06P076901	4.95395	https://www.genecards.org/cgi-bin/carddisp.pl?gene=HLA-DPB1
PTCH1	Patched 1	Protein Coding	49	GC09M095442	4.94956	https://www.genecards.org/cgi-bin/carddisp.pl?gene=PTCH1
LCOR	Ligand Dependent Nuclear Receptor Corepressor	Protein Coding	37	GC10P096832	4.94382	https://www.genecards.org/cgi-bin/carddisp.pl?gene=LCOR
SCN5A	Sodium Voltage-Gated Channel Alpha Subunit 5	Protein Coding	50	GC03M038549	4.94089	https://www.genecards.org/cgi-bin/carddisp.pl?gene=SCN5A
PPP1R1B	Protein Phosphatase 1 Regulatory Inhibitor Subunit 1B	Protein Coding	42	GC17P039626	4.93998	https://www.genecards.org/cgi-bin/carddisp.pl?gene=PPP1R1B
EPHX2	Epoxide Hydrolase 2	Protein Coding	46	GC08P027490	4.93654	https://www.genecards.org/cgi-bin/carddisp.pl?gene=EPHX2
RACK1	Receptor For Activated C Kinase 1	Protein Coding	36	GC05M181618	4.92953	https://www.genecards.org/cgi-bin/carddisp.pl?gene=RACK1
FURIN	Furin, Paired Basic Amino Acid Cleaving Enzyme	Protein Coding	45	GC15P090868	4.92645	https://www.genecards.org/cgi-bin/carddisp.pl?gene=FURIN
BRD2	Bromodomain Containing 2	Protein Coding	44	GC06P076900	4.9218	https://www.genecards.org/cgi-bin/carddisp.pl?gene=BRD2
UGT1A7	UDP Glucuronosyltransferase Family 1 Member A7	Protein Coding	41	GC02P233681	4.91584	https://www.genecards.org/cgi-bin/carddisp.pl?gene=UGT1A7
SP140	SP140 Nuclear Body Protein	Protein Coding	37	GC02P230203	4.91377	https://www.genecards.org/cgi-bin/carddisp.pl?gene=SP140
TYR	Tyrosinase	Protein Coding	46	GC11P089177	4.91151	https://www.genecards.org/cgi-bin/carddisp.pl?gene=TYR
MT2A	Metallothionein 2A	Protein Coding	42	GC16P056939	4.9111	https://www.genecards.org/cgi-bin/carddisp.pl?gene=MT2A
REG1A	Regenerating Family Member 1 Alpha	Protein Coding	41	GC02P079120	4.9103	https://www.genecards.org/cgi-bin/carddisp.pl?gene=REG1A
COG2	Component Of Oligomeric Golgi Complex 2	Protein Coding	41	GC01P230642	4.90872	https://www.genecards.org/cgi-bin/carddisp.pl?gene=COG2
LDHA	Lactate Dehydrogenase A	Protein Coding	50	GC11P018394	4.90712	https://www.genecards.org/cgi-bin/carddisp.pl?gene=LDHA
GABRR2	Gamma-Aminobutyric Acid Type A Receptor Subunit Rho2	Protein Coding	40	GC06M089257	4.90659	https://www.genecards.org/cgi-bin/carddisp.pl?gene=GABRR2
MATK	Megakaryocyte-Associated Tyrosine Kinase	Protein Coding	45	GC19M003777	4.90524	https://www.genecards.org/cgi-bin/carddisp.pl?gene=MATK
PRKG1	Protein Kinase CGMP-Dependent 1	Protein Coding	49	GC10P050991	4.90501	https://www.genecards.org/cgi-bin/carddisp.pl?gene=PRKG1
GRM2	Glutamate Metabotropic Receptor 2	Protein Coding	44	GC03P051707	4.90352	https://www.genecards.org/cgi-bin/carddisp.pl?gene=GRM2
TRIB3	Tribbles Pseudokinase 3	Protein Coding	42	GC20P000361	4.90347	https://www.genecards.org/cgi-bin/carddisp.pl?gene=TRIB3
CYLD	CYLD Lysine 63 Deubiquitinase	Protein Coding	48	GC16P050742	4.9015	https://www.genecards.org/cgi-bin/carddisp.pl?gene=CYLD
MT-ND3	Mitochondrially Encoded NADH:Ubiquinone Oxidoreductase Core Subunit 3	Protein Coding	33	GCMTP010061	4.90119	https://www.genecards.org/cgi-bin/carddisp.pl?gene=MT-ND3
ADAM10	ADAM Metallopeptidase Domain 10	Protein Coding	51	GC15M058588	4.9006	https://www.genecards.org/cgi-bin/carddisp.pl?gene=ADAM10
MIR708	MicroRNA 708	RNA Gene	20	GC11M079402	4.8935	https://www.genecards.org/cgi-bin/carddisp.pl?gene=MIR708
F10	Coagulation Factor X	Protein Coding	49	GC13P113122	4.89344	https://www.genecards.org/cgi-bin/carddisp.pl?gene=F10
DPP6	Dipeptidyl Peptidase Like 6	Protein Coding	44	GC07P153748	4.88986	https://www.genecards.org/cgi-bin/carddisp.pl?gene=DPP6
MIR132	MicroRNA 132	RNA Gene	22	GC17M002049	4.88733	https://www.genecards.org/cgi-bin/carddisp.pl?gene=MIR132
HSPB1	Heat Shock Protein Family B (Small) Member 1	Protein Coding	50	GC07P076302	4.88653	https://www.genecards.org/cgi-bin/carddisp.pl?gene=HSPB1
MSBP1	Minisatellite Binding Protein 1	Protein Coding	5	GC00U990213	4.88261	https://www.genecards.org/cgi-bin/carddisp.pl?gene=MSBP1
PTPN2	Protein Tyrosine Phosphatase Non-Receptor Type 2	Protein Coding	45	GC18M023298	4.88208	https://www.genecards.org/cgi-bin/carddisp.pl?gene=PTPN2
TNFRSF10A	TNF Receptor Superfamily Member 10a	Protein Coding	44	GC08M023190	4.87964	https://www.genecards.org/cgi-bin/carddisp.pl?gene=TNFRSF10A
ACP3	Acid Phosphatase 3	Protein Coding	34	GC03P133444	4.8735	https://www.genecards.org/cgi-bin/carddisp.pl?gene=ACP3
USH2A	Usherin	Protein Coding	39	GC01M215622	4.86835	https://www.genecards.org/cgi-bin/carddisp.pl?gene=USH2A
C4A	Complement C4A (Rodgers Blood Group)	Protein Coding	44	GC06P076888	4.85868	https://www.genecards.org/cgi-bin/carddisp.pl?gene=C4A
SURF1	SURF1 Cytochrome C Oxidase Assembly Factor	Protein Coding	42	GC09M133351	4.85769	https://www.genecards.org/cgi-bin/carddisp.pl?gene=SURF1
PIP4K2A	Phosphatidylinositol-5-Phosphate 4-Kinase Type 2 Alpha	Protein Coding	44	GC10M022484	4.85419	https://www.genecards.org/cgi-bin/carddisp.pl?gene=PIP4K2A
ELP1	Elongator Acetyltransferase Complex Subunit 1	Protein Coding	34	GC09M108868	4.8539	https://www.genecards.org/cgi-bin/carddisp.pl?gene=ELP1
GHR	Growth Hormone Receptor	Protein Coding	45	GC05P042429	4.85275	https://www.genecards.org/cgi-bin/carddisp.pl?gene=GHR
WRN	WRN RecQ Like Helicase	Protein Coding	45	GC08P031033	4.85255	https://www.genecards.org/cgi-bin/carddisp.pl?gene=WRN
TNFSF12	TNF Superfamily Member 12	Protein Coding	40	GC17P010605	4.85119	https://www.genecards.org/cgi-bin/carddisp.pl?gene=TNFSF12
FANCM	FA Complementation Group M	Protein Coding	41	GC14P045135	4.84869	https://www.genecards.org/cgi-bin/carddisp.pl?gene=FANCM
DHRS9	Dehydrogenase/Reductase 9	Protein Coding	39	GC02P169064	4.84781	https://www.genecards.org/cgi-bin/carddisp.pl?gene=DHRS9
NR5A1	Nuclear Receptor Subfamily 5 Group A Member 1	Protein Coding	49	GC09M124481	4.84539	https://www.genecards.org/cgi-bin/carddisp.pl?gene=NR5A1
NUDC	Nuclear Distribution C, Dynein Complex Regulator	Protein Coding	42	GC01P027286	4.84064	https://www.genecards.org/cgi-bin/carddisp.pl?gene=NUDC
PCK1	Phosphoenolpyruvate Carboxykinase 1	Protein Coding	47	GC20P057561	4.83644	https://www.genecards.org/cgi-bin/carddisp.pl?gene=PCK1
CD81	CD81 Molecule	Protein Coding	45	GC11P002505	4.835	https://www.genecards.org/cgi-bin/carddisp.pl?gene=CD81
NEU1	Neuraminidase 1	Protein Coding	44	GC06M031857	4.8222	https://www.genecards.org/cgi-bin/carddisp.pl?gene=NEU1
MRE11	MRE11 Homolog, Double Strand Break Repair Nuclease	Protein Coding	40	GC11M095776	4.82045	https://www.genecards.org/cgi-bin/carddisp.pl?gene=MRE11
KCNQ2	Potassium Voltage-Gated Channel Subfamily Q Member 2	Protein Coding	48	GC20M063400	4.8193	https://www.genecards.org/cgi-bin/carddisp.pl?gene=KCNQ2
CYP11B2	Cytochrome P450 Family 11 Subfamily B Member 2	Protein Coding	48	GC08M142910	4.81832	https://www.genecards.org/cgi-bin/carddisp.pl?gene=CYP11B2
ASB2	Ankyrin Repeat And SOCS Box Containing 2	Protein Coding	38	GC14M093934	4.81649	https://www.genecards.org/cgi-bin/carddisp.pl?gene=ASB2
PRKACA	Protein Kinase CAMP-Activated Catalytic Subunit Alpha	Protein Coding	50	GC19M014403	4.81587	https://www.genecards.org/cgi-bin/carddisp.pl?gene=PRKACA
SLC9A3	Solute Carrier Family 9 Member A3	Protein Coding	46	GC05M000472	4.81531	https://www.genecards.org/cgi-bin/carddisp.pl?gene=SLC9A3
CCR1	C-C Motif Chemokine Receptor 1	Protein Coding	45	GC03M046218	4.80334	https://www.genecards.org/cgi-bin/carddisp.pl?gene=CCR1
CCR2	C-C Motif Chemokine Receptor 2	Protein Coding	44	GC03P046356	4.80331	https://www.genecards.org/cgi-bin/carddisp.pl?gene=CCR2
CYP4A11	Cytochrome P450 Family 4 Subfamily A Member 11	Protein Coding	44	GC01M046929	4.80179	https://www.genecards.org/cgi-bin/carddisp.pl?gene=CYP4A11
RAD51C	RAD51 Paralog C	Protein Coding	42	GC17P058692	4.78922	https://www.genecards.org/cgi-bin/carddisp.pl?gene=RAD51C
MIR134	MicroRNA 134	RNA Gene	20	GC14P109061	4.78833	https://www.genecards.org/cgi-bin/carddisp.pl?gene=MIR134
TUBA1B	Tubulin Alpha 1b	Protein Coding	42	GC12M049127	4.78541	https://www.genecards.org/cgi-bin/carddisp.pl?gene=TUBA1B
DEFB4A	Defensin Beta 4A	Protein Coding	34	GC08P007895	4.78053	https://www.genecards.org/cgi-bin/carddisp.pl?gene=DEFB4A
ABAT	4-Aminobutyrate Aminotransferase	Protein Coding	45	GC16P008674	4.77622	https://www.genecards.org/cgi-bin/carddisp.pl?gene=ABAT
NR3C2	Nuclear Receptor Subfamily 3 Group C Member 2	Protein Coding	46	GC04M148078	4.77598	https://www.genecards.org/cgi-bin/carddisp.pl?gene=NR3C2
H19	H19 Imprinted Maternally Expressed Transcript	RNA Gene	28	GC11M001995	4.76819	https://www.genecards.org/cgi-bin/carddisp.pl?gene=H19
KMT2E	Lysine Methyltransferase 2E (Inactive)	Protein Coding	40	GC07P104978	4.76053	https://www.genecards.org/cgi-bin/carddisp.pl?gene=KMT2E
XRCC5	X-Ray Repair Cross Complementing 5	Protein Coding	44	GC02P216107	4.76038	https://www.genecards.org/cgi-bin/carddisp.pl?gene=XRCC5
LY6E	Lymphocyte Antigen 6 Family Member E	Protein Coding	40	GC08P143017	4.75706	https://www.genecards.org/cgi-bin/carddisp.pl?gene=LY6E
MIR141	MicroRNA 141	RNA Gene	22	GC12P018574	4.75645	https://www.genecards.org/cgi-bin/carddisp.pl?gene=MIR141
PURB	Purine Rich Element Binding Protein B	Protein Coding	36	GC07M044879	4.74651	https://www.genecards.org/cgi-bin/carddisp.pl?gene=PURB
POSTN	Periostin	Protein Coding	44	GC13M037562	4.74408	https://www.genecards.org/cgi-bin/carddisp.pl?gene=POSTN
FABP12	Fatty Acid Binding Protein 12	Protein Coding	32	GC08M081524	4.73427	https://www.genecards.org/cgi-bin/carddisp.pl?gene=FABP12
EZR	Ezrin	Protein Coding	44	GC06M158765	4.73381	https://www.genecards.org/cgi-bin/carddisp.pl?gene=EZR
CPS1	Carbamoyl-Phosphate Synthase 1	Protein Coding	47	GC02P210477	4.73151	https://www.genecards.org/cgi-bin/carddisp.pl?gene=CPS1
MIR99A	MicroRNA 99a	RNA Gene	22	GC21P016539	4.72473	https://www.genecards.org/cgi-bin/carddisp.pl?gene=MIR99A
AXIN1	Axin 1	Protein Coding	46	GC16M000287	4.71614	https://www.genecards.org/cgi-bin/carddisp.pl?gene=AXIN1
MEF2C	Myocyte Enhancer Factor 2C	Protein Coding	48	GC05M088718	4.70744	https://www.genecards.org/cgi-bin/carddisp.pl?gene=MEF2C
HDAC8	Histone Deacetylase 8	Protein Coding	45	GC0XM072329	4.7022	https://www.genecards.org/cgi-bin/carddisp.pl?gene=HDAC8
TMPRSS15	Transmembrane Serine Protease 15	Protein Coding	42	GC21M018269	4.69886	https://www.genecards.org/cgi-bin/carddisp.pl?gene=TMPRSS15
ZNF23	Zinc Finger Protein 23	Protein Coding	37	GC16M071463	4.69449	https://www.genecards.org/cgi-bin/carddisp.pl?gene=ZNF23
LRP1	LDL Receptor Related Protein 1	Protein Coding	48	GC12P057128	4.69382	https://www.genecards.org/cgi-bin/carddisp.pl?gene=LRP1
CPT1A	Carnitine Palmitoyltransferase 1A	Protein Coding	48	GC11M068754	4.69203	https://www.genecards.org/cgi-bin/carddisp.pl?gene=CPT1A
LALBA	Lactalbumin Alpha	Protein Coding	39	GC12M048567	4.68439	https://www.genecards.org/cgi-bin/carddisp.pl?gene=LALBA
IREB2	Iron Responsive Element Binding Protein 2	Protein Coding	44	GC15P078437	4.68226	https://www.genecards.org/cgi-bin/carddisp.pl?gene=IREB2
BRD3	Bromodomain Containing 3	Protein Coding	40	GC09M134030	4.68125	https://www.genecards.org/cgi-bin/carddisp.pl?gene=BRD3
FCER2	Fc Epsilon Receptor II	Protein Coding	43	GC19M007689	4.67745	https://www.genecards.org/cgi-bin/carddisp.pl?gene=FCER2
ALPG	Alkaline Phosphatase, Germ Cell	Protein Coding	32	GC02P232407	4.67656	https://www.genecards.org/cgi-bin/carddisp.pl?gene=ALPG
IFI27	Interferon Alpha Inducible Protein 27	Protein Coding	38	GC14P094104	4.6701	https://www.genecards.org/cgi-bin/carddisp.pl?gene=IFI27
CAPN1	Calpain 1	Protein Coding	48	GC11P068856	4.66879	https://www.genecards.org/cgi-bin/carddisp.pl?gene=CAPN1
MIR30B	MicroRNA 30b	RNA Gene	22	GC08M134800	4.65808	https://www.genecards.org/cgi-bin/carddisp.pl?gene=MIR30B
DMD	Dystrophin	Protein Coding	46	GC0XM031097	4.65505	https://www.genecards.org/cgi-bin/carddisp.pl?gene=DMD
GNRH1	Gonadotropin Releasing Hormone 1	Protein Coding	40	GC08M025419	4.65317	https://www.genecards.org/cgi-bin/carddisp.pl?gene=GNRH1
CRYAA	Crystallin Alpha A	Protein Coding	45	GC21P043169	4.64724	https://www.genecards.org/cgi-bin/carddisp.pl?gene=CRYAA
MIR98	MicroRNA 98	RNA Gene	19	GC0XM053622	4.64556	https://www.genecards.org/cgi-bin/carddisp.pl?gene=MIR98
CYSLTR1	Cysteinyl Leukotriene Receptor 1	Protein Coding	42	GC0XM078271	4.64235	https://www.genecards.org/cgi-bin/carddisp.pl?gene=CYSLTR1
UGT1A6	UDP Glucuronosyltransferase Family 1 Member A6	Protein Coding	43	GC02P233691	4.63905	https://www.genecards.org/cgi-bin/carddisp.pl?gene=UGT1A6
RTN4R	Reticulon 4 Receptor	Protein Coding	42	GC22M020241	4.63419	https://www.genecards.org/cgi-bin/carddisp.pl?gene=RTN4R
USP18	Ubiquitin Specific Peptidase 18	Protein Coding	40	GC22P018149	4.63391	https://www.genecards.org/cgi-bin/carddisp.pl?gene=USP18
MIR373	MicroRNA 373	RNA Gene	20	GC19P062508	4.63363	https://www.genecards.org/cgi-bin/carddisp.pl?gene=MIR373
MIR429	MicroRNA 429	RNA Gene	20	GC01P003360	4.63195	https://www.genecards.org/cgi-bin/carddisp.pl?gene=MIR429
GPX3	Glutathione Peroxidase 3	Protein Coding	42	GC05P150997	4.62117	https://www.genecards.org/cgi-bin/carddisp.pl?gene=GPX3
MIR125B2	MicroRNA 125b-2	RNA Gene	22	GC21P016590	4.61898	https://www.genecards.org/cgi-bin/carddisp.pl?gene=MIR125B2
GABRA5	Gamma-Aminobutyric Acid Type A Receptor Subunit Alpha5	Protein Coding	47	GC15P026866	4.61177	https://www.genecards.org/cgi-bin/carddisp.pl?gene=GABRA5
ENO1	Enolase 1	Protein Coding	46	GC01M008861	4.61152	https://www.genecards.org/cgi-bin/carddisp.pl?gene=ENO1
ALDH7A1	Aldehyde Dehydrogenase 7 Family Member A1	Protein Coding	47	GC05M126541	4.60931	https://www.genecards.org/cgi-bin/carddisp.pl?gene=ALDH7A1
COLGALT1	Collagen Beta(1-O)Galactosyltransferase 1	Protein Coding	37	GC19P017555	4.60389	https://www.genecards.org/cgi-bin/carddisp.pl?gene=COLGALT1
HSP90B1	Heat Shock Protein 90 Beta Family Member 1	Protein Coding	44	GC12P103930	4.60226	https://www.genecards.org/cgi-bin/carddisp.pl?gene=HSP90B1
G6PC1	Glucose-6-Phosphatase Catalytic Subunit 1	Protein Coding	36	GC17P051152	4.60029	https://www.genecards.org/cgi-bin/carddisp.pl?gene=G6PC1
LAP3	Leucine Aminopeptidase 3	Protein Coding	41	GC04P017674	4.60027	https://www.genecards.org/cgi-bin/carddisp.pl?gene=LAP3
AKR1C1	Aldo-Keto Reductase Family 1 Member C1	Protein Coding	42	GC10P004963	4.59962	https://www.genecards.org/cgi-bin/carddisp.pl?gene=AKR1C1
MMP7	Matrix Metallopeptidase 7	Protein Coding	47	GC11M102425	4.59625	https://www.genecards.org/cgi-bin/carddisp.pl?gene=MMP7
PI3	Peptidase Inhibitor 3	Protein Coding	38	GC20P045174	4.59315	https://www.genecards.org/cgi-bin/carddisp.pl?gene=PI3
CSN2	Casein Beta	Protein Coding	34	GC04M069955	4.59038	https://www.genecards.org/cgi-bin/carddisp.pl?gene=CSN2
SAT1	Spermidine/Spermine N1-Acetyltransferase 1	Protein Coding	44	GC0XP023784	4.5819	https://www.genecards.org/cgi-bin/carddisp.pl?gene=SAT1
GRIA4	Glutamate Ionotropic Receptor AMPA Type Subunit 4	Protein Coding	49	GC11P105609	4.58122	https://www.genecards.org/cgi-bin/carddisp.pl?gene=GRIA4
GABRE	Gamma-Aminobutyric Acid Type A Receptor Subunit Epsilon	Protein Coding	38	GC0XM151955	4.57899	https://www.genecards.org/cgi-bin/carddisp.pl?gene=GABRE
MIR96	MicroRNA 96	RNA Gene	22	GC07M129774	4.5772	https://www.genecards.org/cgi-bin/carddisp.pl?gene=MIR96
HMMR	Hyaluronan Mediated Motility Receptor	Protein Coding	42	GC05P163480	4.57539	https://www.genecards.org/cgi-bin/carddisp.pl?gene=HMMR
FHL2	Four And A Half LIM Domains 2	Protein Coding	45	GC02M105357	4.5751	https://www.genecards.org/cgi-bin/carddisp.pl?gene=FHL2
CSF2RB	Colony Stimulating Factor 2 Receptor Subunit Beta	Protein Coding	47	GC22P036913	4.57412	https://www.genecards.org/cgi-bin/carddisp.pl?gene=CSF2RB
BLVRB	Biliverdin Reductase B	Protein Coding	40	GC19M040447	4.57331	https://www.genecards.org/cgi-bin/carddisp.pl?gene=BLVRB
TNFRSF4	TNF Receptor Superfamily Member 4	Protein Coding	41	GC01M001211	4.57112	https://www.genecards.org/cgi-bin/carddisp.pl?gene=TNFRSF4
MIR146B	MicroRNA 146b	RNA Gene	21	GC10P102436	4.56514	https://www.genecards.org/cgi-bin/carddisp.pl?gene=MIR146B
CYP21A2	Cytochrome P450 Family 21 Subfamily A Member 2	Protein Coding	45	GC06P076889	4.55855	https://www.genecards.org/cgi-bin/carddisp.pl?gene=CYP21A2
TYROBP	Transmembrane Immune Signaling Adaptor TYROBP	Protein Coding	43	GC19M035904	4.55772	https://www.genecards.org/cgi-bin/carddisp.pl?gene=TYROBP
PLTP	Phospholipid Transfer Protein	Protein Coding	44	GC20M045898	4.5525	https://www.genecards.org/cgi-bin/carddisp.pl?gene=PLTP
STXBP1	Syntaxin Binding Protein 1	Protein Coding	48	GC09P127582	4.54991	https://www.genecards.org/cgi-bin/carddisp.pl?gene=STXBP1
TOP1	DNA Topoisomerase I	Protein Coding	48	GC20P041028	4.54463	https://www.genecards.org/cgi-bin/carddisp.pl?gene=TOP1
QDPR	Quinoid Dihydropteridine Reductase	Protein Coding	46	GC04M017460	4.5415	https://www.genecards.org/cgi-bin/carddisp.pl?gene=QDPR
MIR183	MicroRNA 183	RNA Gene	20	GC07M129818	4.53418	https://www.genecards.org/cgi-bin/carddisp.pl?gene=MIR183
SLC39A8	Solute Carrier Family 39 Member 8	Protein Coding	44	GC04M102252	4.53234	https://www.genecards.org/cgi-bin/carddisp.pl?gene=SLC39A8
CCR3	C-C Motif Chemokine Receptor 3	Protein Coding	45	GC03P046276	4.52975	https://www.genecards.org/cgi-bin/carddisp.pl?gene=CCR3
SMG1	SMG1 Nonsense Mediated MRNA Decay Associated PI3K Related Kinase	Protein Coding	41	GC16M019128	4.52671	https://www.genecards.org/cgi-bin/carddisp.pl?gene=SMG1
TTF2	Transcription Termination Factor 2	Protein Coding	40	GC01P117060	4.52501	https://www.genecards.org/cgi-bin/carddisp.pl?gene=TTF2
ETFA	Electron Transfer Flavoprotein Subunit Alpha	Protein Coding	45	GC15M079552	4.5198	https://www.genecards.org/cgi-bin/carddisp.pl?gene=ETFA
DCC	DCC Netrin 1 Receptor	Protein Coding	45	GC18P052340	4.50968	https://www.genecards.org/cgi-bin/carddisp.pl?gene=DCC
TIMP3	TIMP Metallopeptidase Inhibitor 3	Protein Coding	44	GC22P033834	4.50583	https://www.genecards.org/cgi-bin/carddisp.pl?gene=TIMP3
PDE5A	Phosphodiesterase 5A	Protein Coding	45	GC04M119494	4.50467	https://www.genecards.org/cgi-bin/carddisp.pl?gene=PDE5A
CNTNAP2	Contactin Associated Protein 2	Protein Coding	44	GC07P146116	4.50452	https://www.genecards.org/cgi-bin/carddisp.pl?gene=CNTNAP2
CAMP	Cathelicidin Antimicrobial Peptide	Protein Coding	40	GC03P048674	4.503	https://www.genecards.org/cgi-bin/carddisp.pl?gene=CAMP
FANCF	FA Complementation Group F	Protein Coding	41	GC11M022600	4.49726	https://www.genecards.org/cgi-bin/carddisp.pl?gene=FANCF
JUNB	JunB Proto-Oncogene, AP-1 Transcription Factor Subunit	Protein Coding	41	GC19P012791	4.49409	https://www.genecards.org/cgi-bin/carddisp.pl?gene=JUNB
MIR133B	MicroRNA 133b	RNA Gene	22	GC06P052148	4.48412	https://www.genecards.org/cgi-bin/carddisp.pl?gene=MIR133B
H4C14	H4 Clustered Histone 14	Protein Coding	28	GC01P149832	4.48402	https://www.genecards.org/cgi-bin/carddisp.pl?gene=H4C14
MBOAT7	Membrane Bound O-Acyltransferase Domain Containing 7	Protein Coding	40	GC19M054173	4.48252	https://www.genecards.org/cgi-bin/carddisp.pl?gene=MBOAT7
IL10RB	Interleukin 10 Receptor Subunit Beta	Protein Coding	44	GC21P033266	4.48198	https://www.genecards.org/cgi-bin/carddisp.pl?gene=IL10RB
CYP27B1	Cytochrome P450 Family 27 Subfamily B Member 1	Protein Coding	47	GC12M057757	4.48101	https://www.genecards.org/cgi-bin/carddisp.pl?gene=CYP27B1
VTN	Vitronectin	Protein Coding	43	GC17M033771	4.4766	https://www.genecards.org/cgi-bin/carddisp.pl?gene=VTN
FTL	Ferritin Light Chain	Protein Coding	46	GC19P048965	4.47223	https://www.genecards.org/cgi-bin/carddisp.pl?gene=FTL
SP100	SP100 Nuclear Antigen	Protein Coding	40	GC02P230415	4.46376	https://www.genecards.org/cgi-bin/carddisp.pl?gene=SP100
BRDT	Bromodomain Testis Associated	Protein Coding	42	GC01P091949	4.45977	https://www.genecards.org/cgi-bin/carddisp.pl?gene=BRDT
ADRB3	Adrenoceptor Beta 3	Protein Coding	44	GC08M037962	4.45888	https://www.genecards.org/cgi-bin/carddisp.pl?gene=ADRB3
MMP12	Matrix Metallopeptidase 12	Protein Coding	45	GC11M102862	4.452	https://www.genecards.org/cgi-bin/carddisp.pl?gene=MMP12
UCP1	Uncoupling Protein 1	Protein Coding	44	GC04M140559	4.45142	https://www.genecards.org/cgi-bin/carddisp.pl?gene=UCP1
H4C5	H4 Clustered Histone 5	Protein Coding	28	GC06P077478	4.44976	https://www.genecards.org/cgi-bin/carddisp.pl?gene=H4C5
H4C9	H4 Clustered Histone 9	Protein Coding	28	GC06P077480	4.44976	https://www.genecards.org/cgi-bin/carddisp.pl?gene=H4C9
CA2	Carbonic Anhydrase 2	Protein Coding	49	GC08P085463	4.44969	https://www.genecards.org/cgi-bin/carddisp.pl?gene=CA2
DPYD	Dihydropyrimidine Dehydrogenase	Protein Coding	51	GC01M097015	4.44867	https://www.genecards.org/cgi-bin/carddisp.pl?gene=DPYD
UGT1A8	UDP Glucuronosyltransferase Family 1 Member A8	Protein Coding	37	GC02P233618	4.44741	https://www.genecards.org/cgi-bin/carddisp.pl?gene=UGT1A8
SGSH	N-Sulfoglucosamine Sulfohydrolase	Protein Coding	45	GC17M080206	4.44677	https://www.genecards.org/cgi-bin/carddisp.pl?gene=SGSH
ATP4A	ATPase H+/K+ Transporting Subunit Alpha	Protein Coding	41	GC19M062663	4.43614	https://www.genecards.org/cgi-bin/carddisp.pl?gene=ATP4A
RAD50	RAD50 Double Strand Break Repair Protein	Protein Coding	49	GC05P132556	4.43551	https://www.genecards.org/cgi-bin/carddisp.pl?gene=RAD50
GCLC	Glutamate-Cysteine Ligase Catalytic Subunit	Protein Coding	44	GC06M053497	4.43493	https://www.genecards.org/cgi-bin/carddisp.pl?gene=GCLC
MUTYH	MutY DNA Glycosylase	Protein Coding	45	GC01M045329	4.43394	https://www.genecards.org/cgi-bin/carddisp.pl?gene=MUTYH
GNAI1	G Protein Subunit Alpha I1	Protein Coding	45	GC07P079769	4.43079	https://www.genecards.org/cgi-bin/carddisp.pl?gene=GNAI1
NRG1	Neuregulin 1	Protein Coding	46	GC08P031639	4.42925	https://www.genecards.org/cgi-bin/carddisp.pl?gene=NRG1
GNB3	G Protein Subunit Beta 3	Protein Coding	46	GC12P006839	4.42633	https://www.genecards.org/cgi-bin/carddisp.pl?gene=GNB3
PLCG2	Phospholipase C Gamma 2	Protein Coding	51	GC16P081773	4.42556	https://www.genecards.org/cgi-bin/carddisp.pl?gene=PLCG2
H4C12	H4 Clustered Histone 12	Protein Coding	29	GC06M061836	4.42553	https://www.genecards.org/cgi-bin/carddisp.pl?gene=H4C12
H4C8	H4 Clustered Histone 8	Protein Coding	29	GC06M061840	4.42553	https://www.genecards.org/cgi-bin/carddisp.pl?gene=H4C8
H4C11	H4 Clustered Histone 11	Protein Coding	28	GC06P076684	4.42553	https://www.genecards.org/cgi-bin/carddisp.pl?gene=H4C11
H4C13	H4 Clustered Histone 13	Protein Coding	27	GC06M061837	4.42553	https://www.genecards.org/cgi-bin/carddisp.pl?gene=H4C13
H4C6	H4 Clustered Histone 6	Protein Coding	27	GC06P077479	4.42553	https://www.genecards.org/cgi-bin/carddisp.pl?gene=H4C6
H4C4	H4 Clustered Histone 4	Protein Coding	26	GC06M061838	4.42553	https://www.genecards.org/cgi-bin/carddisp.pl?gene=H4C4
H4C15	H4 Clustered Histone 15	Protein Coding	25	GC01M151374	4.42553	https://www.genecards.org/cgi-bin/carddisp.pl?gene=H4C15
P2RX3	Purinergic Receptor P2X 3	Protein Coding	42	GC11P057356	4.41992	https://www.genecards.org/cgi-bin/carddisp.pl?gene=P2RX3
PLA2G4A	Phospholipase A2 Group IVA	Protein Coding	48	GC01P186798	4.41685	https://www.genecards.org/cgi-bin/carddisp.pl?gene=PLA2G4A
TRIP13	Thyroid Hormone Receptor Interactor 13	Protein Coding	41	GC05P000892	4.41563	https://www.genecards.org/cgi-bin/carddisp.pl?gene=TRIP13
AHCY	Adenosylhomocysteinase	Protein Coding	48	GC20M034468	4.40202	https://www.genecards.org/cgi-bin/carddisp.pl?gene=AHCY
ATP12A	ATPase H+/K+ Transporting Non-Gastric Alpha2 Subunit	Protein Coding	42	GC13P024680	4.39932	https://www.genecards.org/cgi-bin/carddisp.pl?gene=ATP12A
MST1	Macrophage Stimulating 1	Protein Coding	46	GC03M049683	4.39346	https://www.genecards.org/cgi-bin/carddisp.pl?gene=MST1
TNRC6A	Trinucleotide Repeat Containing Adaptor 6A	Protein Coding	39	GC16P024611	4.39298	https://www.genecards.org/cgi-bin/carddisp.pl?gene=TNRC6A
RABGAP1L	RAB GTPase Activating Protein 1 Like	Protein Coding	35	GC01P174159	4.38976	https://www.genecards.org/cgi-bin/carddisp.pl?gene=RABGAP1L
MIR100	MicroRNA 100	RNA Gene	22	GC11M122152	4.38735	https://www.genecards.org/cgi-bin/carddisp.pl?gene=MIR100
AHR	Aryl Hydrocarbon Receptor	Protein Coding	48	GC07P016916	4.38633	https://www.genecards.org/cgi-bin/carddisp.pl?gene=AHR
NAT1	N-Acetyltransferase 1	Protein Coding	44	GC08P018179	4.38488	https://www.genecards.org/cgi-bin/carddisp.pl?gene=NAT1
ATP2A2	ATPase Sarcoplasmic/Endoplasmic Reticulum Ca2+ Transporting 2	Protein Coding	50	GC12P110280	4.38059	https://www.genecards.org/cgi-bin/carddisp.pl?gene=ATP2A2
CPB2	Carboxypeptidase B2	Protein Coding	45	GC13M046053	4.37474	https://www.genecards.org/cgi-bin/carddisp.pl?gene=CPB2
NSMCE2	NSE2 (MMS21) Homolog, SMC5-SMC6 Complex SUMO Ligase	Protein Coding	38	GC08P125091	4.37103	https://www.genecards.org/cgi-bin/carddisp.pl?gene=NSMCE2
COLEC10	Collectin Subfamily Member 10	Protein Coding	40	GC08P118952	4.36705	https://www.genecards.org/cgi-bin/carddisp.pl?gene=COLEC10
THSD7B	Thrombospondin Type 1 Domain Containing 7B	Protein Coding	33	GC02P136765	4.36668	https://www.genecards.org/cgi-bin/carddisp.pl?gene=THSD7B
SCN9A	Sodium Voltage-Gated Channel Alpha Subunit 9	Protein Coding	48	GC02M166195	4.36509	https://www.genecards.org/cgi-bin/carddisp.pl?gene=SCN9A
CDK5RAP2	CDK5 Regulatory Subunit Associated Protein 2	Protein Coding	41	GC09M120388	4.363	https://www.genecards.org/cgi-bin/carddisp.pl?gene=CDK5RAP2
ESM1	Endothelial Cell Specific Molecule 1	Protein Coding	40	GC05M054977	4.35998	https://www.genecards.org/cgi-bin/carddisp.pl?gene=ESM1
MYOM2	Myomesin 2	Protein Coding	38	GC08P002045	4.35718	https://www.genecards.org/cgi-bin/carddisp.pl?gene=MYOM2
FOXP1	Forkhead Box P1	Protein Coding	44	GC03M070926	4.35652	https://www.genecards.org/cgi-bin/carddisp.pl?gene=FOXP1
GCDH	Glutaryl-CoA Dehydrogenase	Protein Coding	45	GC19P012891	4.35385	https://www.genecards.org/cgi-bin/carddisp.pl?gene=GCDH
RFXANK	Regulatory Factor X Associated Ankyrin Containing Protein	Protein Coding	41	GC19P019192	4.35098	https://www.genecards.org/cgi-bin/carddisp.pl?gene=RFXANK
BARD1	BRCA1 Associated RING Domain 1	Protein Coding	46	GC02M214725	4.34807	https://www.genecards.org/cgi-bin/carddisp.pl?gene=BARD1
POGZ	Pogo Transposable Element Derived With ZNF Domain	Protein Coding	41	GC01M151402	4.34659	https://www.genecards.org/cgi-bin/carddisp.pl?gene=POGZ
AKR1C2	Aldo-Keto Reductase Family 1 Member C2	Protein Coding	45	GC10M004987	4.34639	https://www.genecards.org/cgi-bin/carddisp.pl?gene=AKR1C2
CCL17	C-C Motif Chemokine Ligand 17	Protein Coding	38	GC16P057411	4.34136	https://www.genecards.org/cgi-bin/carddisp.pl?gene=CCL17
CES5A	Carboxylesterase 5A	Protein Coding	33	GC16M055881	4.33798	https://www.genecards.org/cgi-bin/carddisp.pl?gene=CES5A
SERPINB2	Serpin Family B Member 2	Protein Coding	43	GC18P063871	4.32941	https://www.genecards.org/cgi-bin/carddisp.pl?gene=SERPINB2
TP53I3	Tumor Protein P53 Inducible Protein 3	Protein Coding	41	GC02M024078	4.32734	https://www.genecards.org/cgi-bin/carddisp.pl?gene=TP53I3
LRP6	LDL Receptor Related Protein 6	Protein Coding	47	GC12M019815	4.31775	https://www.genecards.org/cgi-bin/carddisp.pl?gene=LRP6
DARS2	Aspartyl-TRNA Synthetase 2, Mitochondrial	Protein Coding	41	GC01P173824	4.31511	https://www.genecards.org/cgi-bin/carddisp.pl?gene=DARS2
PTK2B	Protein Tyrosine Kinase 2 Beta	Protein Coding	48	GC08P027311	4.3072	https://www.genecards.org/cgi-bin/carddisp.pl?gene=PTK2B
XRCC6	X-Ray Repair Cross Complementing 6	Protein Coding	44	GC22P041622	4.3052	https://www.genecards.org/cgi-bin/carddisp.pl?gene=XRCC6
ENPP1	Ectonucleotide Pyrophosphatase/Phosphodiesterase 1	Protein Coding	48	GC06P131808	4.29536	https://www.genecards.org/cgi-bin/carddisp.pl?gene=ENPP1
OSMR	Oncostatin M Receptor	Protein Coding	45	GC05P038845	4.29337	https://www.genecards.org/cgi-bin/carddisp.pl?gene=OSMR
TIRAP	TIR Domain Containing Adaptor Protein	Protein Coding	42	GC11P126284	4.29325	https://www.genecards.org/cgi-bin/carddisp.pl?gene=TIRAP
IFIT3	Interferon Induced Protein With Tetratricopeptide Repeats 3	Protein Coding	37	GC10P089327	4.29255	https://www.genecards.org/cgi-bin/carddisp.pl?gene=IFIT3
PTPRT	Protein Tyrosine Phosphatase Receptor Type T	Protein Coding	44	GC20M042072	4.29242	https://www.genecards.org/cgi-bin/carddisp.pl?gene=PTPRT
IL23A	Interleukin 23 Subunit Alpha	Protein Coding	37	GC12P057101	4.2911	https://www.genecards.org/cgi-bin/carddisp.pl?gene=IL23A
INTS2	Integrator Complex Subunit 2	Protein Coding	34	GC17M061865	4.28961	https://www.genecards.org/cgi-bin/carddisp.pl?gene=INTS2
HLA-DPA1	Major Histocompatibility Complex, Class II, DP Alpha 1	Protein Coding	41	GC06M033064	4.28591	https://www.genecards.org/cgi-bin/carddisp.pl?gene=HLA-DPA1
WDR45	WD Repeat Domain 45	Protein Coding	39	GC0XM049074	4.28432	https://www.genecards.org/cgi-bin/carddisp.pl?gene=WDR45
BECN1	Beclin 1	Protein Coding	44	GC17M042810	4.28349	https://www.genecards.org/cgi-bin/carddisp.pl?gene=BECN1
TIA1	TIA1 Cytotoxic Granule Associated RNA Binding Protein	Protein Coding	42	GC02M070209	4.28069	https://www.genecards.org/cgi-bin/carddisp.pl?gene=TIA1
NEFL	Neurofilament Light Chain	Protein Coding	45	GC08M024950	4.27386	https://www.genecards.org/cgi-bin/carddisp.pl?gene=NEFL
MYH7	Myosin Heavy Chain 7	Protein Coding	47	GC14M023412	4.27283	https://www.genecards.org/cgi-bin/carddisp.pl?gene=MYH7
SLCO1B1	Solute Carrier Organic Anion Transporter Family Member 1B1	Protein Coding	48	GC12P021132	4.27086	https://www.genecards.org/cgi-bin/carddisp.pl?gene=SLCO1B1
KCNJ2	Potassium Inwardly Rectifying Channel Subfamily J Member 2	Protein Coding	48	GC17P070168	4.27029	https://www.genecards.org/cgi-bin/carddisp.pl?gene=KCNJ2
GALE	UDP-Galactose-4-Epimerase	Protein Coding	42	GC01M023795	4.26828	https://www.genecards.org/cgi-bin/carddisp.pl?gene=GALE
CTRL	Chymotrypsin Like	Protein Coding	39	GC16M067927	4.26793	https://www.genecards.org/cgi-bin/carddisp.pl?gene=CTRL
A1CF	APOBEC1 Complementation Factor	Protein Coding	37	GC10M050799	4.26627	https://www.genecards.org/cgi-bin/carddisp.pl?gene=A1CF
MIR100HG	Mir-100-Let-7a-2-Mir-125b-1 Cluster Host Gene	RNA Gene	18	GC11M122029	4.26492	https://www.genecards.org/cgi-bin/carddisp.pl?gene=MIR100HG
GLRA2	Glycine Receptor Alpha 2	Protein Coding	44	GC0XP014529	4.26342	https://www.genecards.org/cgi-bin/carddisp.pl?gene=GLRA2
SLC25A19	Solute Carrier Family 25 Member 19	Protein Coding	43	GC17M075273	4.26213	https://www.genecards.org/cgi-bin/carddisp.pl?gene=SLC25A19
ADRA1A	Adrenoceptor Alpha 1A	Protein Coding	46	GC08M026747	4.26094	https://www.genecards.org/cgi-bin/carddisp.pl?gene=ADRA1A
UCHL1	Ubiquitin C-Terminal Hydrolase L1	Protein Coding	49	GC04P041256	4.25037	https://www.genecards.org/cgi-bin/carddisp.pl?gene=UCHL1
APBB1	Amyloid Beta Precursor Protein Binding Family B Member 1	Protein Coding	44	GC11M006396	4.24731	https://www.genecards.org/cgi-bin/carddisp.pl?gene=APBB1
CDH13	Cadherin 13	Protein Coding	44	GC16P082626	4.24178	https://www.genecards.org/cgi-bin/carddisp.pl?gene=CDH13
PENK	Proenkephalin	Protein Coding	37	GC08M056436	4.24073	https://www.genecards.org/cgi-bin/carddisp.pl?gene=PENK
SLC22A4	Solute Carrier Family 22 Member 4	Protein Coding	44	GC05P132294	4.23498	https://www.genecards.org/cgi-bin/carddisp.pl?gene=SLC22A4
BACE1	Beta-Secretase 1	Protein Coding	46	GC11M117285	4.23489	https://www.genecards.org/cgi-bin/carddisp.pl?gene=BACE1
HTR3C	5-Hydroxytryptamine Receptor 3C	Protein Coding	37	GC03P184056	4.23013	https://www.genecards.org/cgi-bin/carddisp.pl?gene=HTR3C
HTR3D	5-Hydroxytryptamine Receptor 3D	Protein Coding	35	GC03P184031	4.23013	https://www.genecards.org/cgi-bin/carddisp.pl?gene=HTR3D
NDUFAF2	NADH:Ubiquinone Oxidoreductase Complex Assembly Factor 2	Protein Coding	40	GC05P060945	4.22704	https://www.genecards.org/cgi-bin/carddisp.pl?gene=NDUFAF2
CLOCK	Clock Circadian Regulator	Protein Coding	43	GC04M055427	4.22588	https://www.genecards.org/cgi-bin/carddisp.pl?gene=CLOCK
MPV17	Mitochondrial Inner Membrane Protein MPV17	Protein Coding	41	GC02M027309	4.22218	https://www.genecards.org/cgi-bin/carddisp.pl?gene=MPV17
TNFSF13B	TNF Superfamily Member 13b	Protein Coding	44	GC13P108251	4.22159	https://www.genecards.org/cgi-bin/carddisp.pl?gene=TNFSF13B
FUS	FUS RNA Binding Protein	Protein Coding	44	GC16P031180	4.21627	https://www.genecards.org/cgi-bin/carddisp.pl?gene=FUS
MIR191	MicroRNA 191	RNA Gene	22	GC03M050871	4.2157	https://www.genecards.org/cgi-bin/carddisp.pl?gene=MIR191
CPSF6	Cleavage And Polyadenylation Specific Factor 6	Protein Coding	38	GC12P069239	4.2147	https://www.genecards.org/cgi-bin/carddisp.pl?gene=CPSF6
PCCA	Propionyl-CoA Carboxylase Subunit Alpha	Protein Coding	46	GC13P100089	4.21412	https://www.genecards.org/cgi-bin/carddisp.pl?gene=PCCA
ALOX12	Arachidonate 12-Lipoxygenase, 12S Type	Protein Coding	44	GC17P006995	4.20709	https://www.genecards.org/cgi-bin/carddisp.pl?gene=ALOX12
HNRNPA2B1	Heterogeneous Nuclear Ribonucleoprotein A2/B1	Protein Coding	45	GC07M026174	4.20619	https://www.genecards.org/cgi-bin/carddisp.pl?gene=HNRNPA2B1
PRDM2	PR/SET Domain 2	Protein Coding	40	GC01P013866	4.20568	https://www.genecards.org/cgi-bin/carddisp.pl?gene=PRDM2
RAP1A	RAP1A, Member Of RAS Oncogene Family	Protein Coding	44	GC01P111542	4.20009	https://www.genecards.org/cgi-bin/carddisp.pl?gene=RAP1A
SMC1A	Structural Maintenance Of Chromosomes 1A	Protein Coding	45	GC0XM053374	4.19978	https://www.genecards.org/cgi-bin/carddisp.pl?gene=SMC1A
IARS2	Isoleucyl-TRNA Synthetase 2, Mitochondrial	Protein Coding	41	GC01P220094	4.1957	https://www.genecards.org/cgi-bin/carddisp.pl?gene=IARS2
PSTPIP1	Proline-Serine-Threonine Phosphatase Interacting Protein 1	Protein Coding	44	GC15P076993	4.19467	https://www.genecards.org/cgi-bin/carddisp.pl?gene=PSTPIP1
UGT1A9	UDP Glucuronosyltransferase Family 1 Member A9	Protein Coding	45	GC02P233671	4.19358	https://www.genecards.org/cgi-bin/carddisp.pl?gene=UGT1A9
RTN4	Reticulon 4	Protein Coding	44	GC02M054934	4.18956	https://www.genecards.org/cgi-bin/carddisp.pl?gene=RTN4
MSTN	Myostatin	Protein Coding	45	GC02M190055	4.18723	https://www.genecards.org/cgi-bin/carddisp.pl?gene=MSTN
IL16	Interleukin 16	Protein Coding	40	GC15P081159	4.18282	https://www.genecards.org/cgi-bin/carddisp.pl?gene=IL16
GSN	Gelsolin	Protein Coding	48	GC09P121201	4.18086	https://www.genecards.org/cgi-bin/carddisp.pl?gene=GSN
XPC	XPC Complex Subunit, DNA Damage Recognition And Repair Factor	Protein Coding	46	GC03M019709	4.177	https://www.genecards.org/cgi-bin/carddisp.pl?gene=XPC
GFER	Growth Factor, Augmenter Of Liver Regeneration	Protein Coding	45	GC16P001984	4.17654	https://www.genecards.org/cgi-bin/carddisp.pl?gene=GFER
TCF7L2	Transcription Factor 7 Like 2	Protein Coding	46	GC10P112950	4.17299	https://www.genecards.org/cgi-bin/carddisp.pl?gene=TCF7L2
HNRNPUL2-BSCL2	HNRNPUL2-BSCL2 Readthrough (NMD Candidate)	RNA Gene	16	GC11M084560	4.16546	https://www.genecards.org/cgi-bin/carddisp.pl?gene=HNRNPUL2-BSCL2
SCP2	Sterol Carrier Protein 2	Protein Coding	45	GC01P052927	4.16187	https://www.genecards.org/cgi-bin/carddisp.pl?gene=SCP2
COL4A3	Collagen Type IV Alpha 3 Chain	Protein Coding	45	GC02P227164	4.16004	https://www.genecards.org/cgi-bin/carddisp.pl?gene=COL4A3
KLK3	Kallikrein Related Peptidase 3	Protein Coding	46	GC19P050854	4.15497	https://www.genecards.org/cgi-bin/carddisp.pl?gene=KLK3
ACTA1	Actin Alpha 1, Skeletal Muscle	Protein Coding	46	GC01M229460	4.14955	https://www.genecards.org/cgi-bin/carddisp.pl?gene=ACTA1
C4B	Complement C4B (Chido Blood Group)	Protein Coding	44	GC06P032014	4.14528	https://www.genecards.org/cgi-bin/carddisp.pl?gene=C4B
CFP	Complement Factor Properdin	Protein Coding	42	GC0XM047624	4.14238	https://www.genecards.org/cgi-bin/carddisp.pl?gene=CFP
SLC15A2	Solute Carrier Family 15 Member 2	Protein Coding	40	GC03P121894	4.14119	https://www.genecards.org/cgi-bin/carddisp.pl?gene=SLC15A2
ALDH5A1	Aldehyde Dehydrogenase 5 Family Member A1	Protein Coding	46	GC06P024494	4.1405	https://www.genecards.org/cgi-bin/carddisp.pl?gene=ALDH5A1
VEGFC	Vascular Endothelial Growth Factor C	Protein Coding	46	GC04M176683	4.13979	https://www.genecards.org/cgi-bin/carddisp.pl?gene=VEGFC
PHF8	PHD Finger Protein 8	Protein Coding	42	GC0XM053936	4.13918	https://www.genecards.org/cgi-bin/carddisp.pl?gene=PHF8
ADNP	Activity Dependent Neuroprotector Homeobox	Protein Coding	43	GC20M050888	4.13868	https://www.genecards.org/cgi-bin/carddisp.pl?gene=ADNP
BPTF	Bromodomain PHD Finger Transcription Factor	Protein Coding	41	GC17P067825	4.13839	https://www.genecards.org/cgi-bin/carddisp.pl?gene=BPTF
IGES	Immunoglobulin E Concentration, Serum	Genetic Locus	4	GC05U990033	4.13794	https://www.genecards.org/cgi-bin/carddisp.pl?gene=IGES
SRPRB	SRP Receptor Subunit Beta	Protein Coding	37	GC03P133784	4.13767	https://www.genecards.org/cgi-bin/carddisp.pl?gene=SRPRB
GABRQ	Gamma-Aminobutyric Acid Type A Receptor Subunit Theta	Protein Coding	37	GC0XP152638	4.13657	https://www.genecards.org/cgi-bin/carddisp.pl?gene=GABRQ
SHMT1	Serine Hydroxymethyltransferase 1	Protein Coding	45	GC17M024669	4.13031	https://www.genecards.org/cgi-bin/carddisp.pl?gene=SHMT1
ACSS2	Acyl-CoA Synthetase Short Chain Family Member 2	Protein Coding	44	GC20P034873	4.12861	https://www.genecards.org/cgi-bin/carddisp.pl?gene=ACSS2
GYPB	Glycophorin B (MNS Blood Group)	Protein Coding	37	GC04M143996	4.12858	https://www.genecards.org/cgi-bin/carddisp.pl?gene=GYPB
NSRP1	Nuclear Speckle Splicing Regulatory Protein 1	Protein Coding	34	GC17P030115	4.12798	https://www.genecards.org/cgi-bin/carddisp.pl?gene=NSRP1
PER2	Period Circadian Regulator 2	Protein Coding	43	GC02M238244	4.1188	https://www.genecards.org/cgi-bin/carddisp.pl?gene=PER2
MIR106A	MicroRNA 106a	RNA Gene	20	GC0XM134219	4.11552	https://www.genecards.org/cgi-bin/carddisp.pl?gene=MIR106A
SCD	Stearoyl-CoA Desaturase	Protein Coding	49	GC10P100347	4.11486	https://www.genecards.org/cgi-bin/carddisp.pl?gene=SCD
ABCD1	ATP Binding Cassette Subfamily D Member 1	Protein Coding	45	GC0XP153724	4.1137	https://www.genecards.org/cgi-bin/carddisp.pl?gene=ABCD1
CNR2	Cannabinoid Receptor 2	Protein Coding	45	GC01M023870	4.11342	https://www.genecards.org/cgi-bin/carddisp.pl?gene=CNR2
APOL1	Apolipoprotein L1	Protein Coding	44	GC22P036253	4.1095	https://www.genecards.org/cgi-bin/carddisp.pl?gene=APOL1
TTN	Titin	Protein Coding	46	GC02M178525	4.10825	https://www.genecards.org/cgi-bin/carddisp.pl?gene=TTN
HPSE	Heparanase	Protein Coding	44	GC04M083292	4.10758	https://www.genecards.org/cgi-bin/carddisp.pl?gene=HPSE
LYZ	Lysozyme	Protein Coding	46	GC12P069348	4.10493	https://www.genecards.org/cgi-bin/carddisp.pl?gene=LYZ
OCLN	Occludin	Protein Coding	44	GC05P069492	4.10453	https://www.genecards.org/cgi-bin/carddisp.pl?gene=OCLN
HTR3E	5-Hydroxytryptamine Receptor 3E	Protein Coding	36	GC03P184098	4.10416	https://www.genecards.org/cgi-bin/carddisp.pl?gene=HTR3E
GP6	Glycoprotein VI Platelet	Protein Coding	45	GC19M055013	4.1031	https://www.genecards.org/cgi-bin/carddisp.pl?gene=GP6
CD68	CD68 Molecule	Protein Coding	39	GC17P007579	4.09337	https://www.genecards.org/cgi-bin/carddisp.pl?gene=CD68
CACNA1A	Calcium Voltage-Gated Channel Subunit Alpha1 A	Protein Coding	48	GC19M013206	4.09108	https://www.genecards.org/cgi-bin/carddisp.pl?gene=CACNA1A
PRDX5	Peroxiredoxin 5	Protein Coding	44	GC11P064317	4.08894	https://www.genecards.org/cgi-bin/carddisp.pl?gene=PRDX5
MTHFD1	Methylenetetrahydrofolate Dehydrogenase, Cyclohydrolase And Formyltetrahydrofolate Synthetase 1	Protein Coding	45	GC14P064388	4.08893	https://www.genecards.org/cgi-bin/carddisp.pl?gene=MTHFD1
TRIB2	Tribbles Pseudokinase 2	Protein Coding	37	GC02P012717	4.08518	https://www.genecards.org/cgi-bin/carddisp.pl?gene=TRIB2
CEP57	Centrosomal Protein 57	Protein Coding	41	GC11P095789	4.08429	https://www.genecards.org/cgi-bin/carddisp.pl?gene=CEP57
TPO	Thyroid Peroxidase	Protein Coding	48	GC02P001374	4.07836	https://www.genecards.org/cgi-bin/carddisp.pl?gene=TPO
ADCY7	Adenylate Cyclase 7	Protein Coding	45	GC16P050495	4.07732	https://www.genecards.org/cgi-bin/carddisp.pl?gene=ADCY7
KRT5	Keratin 5	Protein Coding	46	GC12M052514	4.07699	https://www.genecards.org/cgi-bin/carddisp.pl?gene=KRT5
HPGD	15-Hydroxyprostaglandin Dehydrogenase	Protein Coding	46	GC04M174490	4.07279	https://www.genecards.org/cgi-bin/carddisp.pl?gene=HPGD
PRKCZ	Protein Kinase C Zeta	Protein Coding	48	GC01P002050	4.06792	https://www.genecards.org/cgi-bin/carddisp.pl?gene=PRKCZ
DHX30	DExH-Box Helicase 30	Protein Coding	40	GC03P047802	4.06663	https://www.genecards.org/cgi-bin/carddisp.pl?gene=DHX30
CFLAR	CASP8 And FADD Like Apoptosis Regulator	Protein Coding	44	GC02P201117	4.06628	https://www.genecards.org/cgi-bin/carddisp.pl?gene=CFLAR
KRT14	Keratin 14	Protein Coding	46	GC17M041582	4.06505	https://www.genecards.org/cgi-bin/carddisp.pl?gene=KRT14
CD59	CD59 Molecule (CD59 Blood Group)	Protein Coding	45	GC11M033704	4.065	https://www.genecards.org/cgi-bin/carddisp.pl?gene=CD59
RASSF1	Ras Association Domain Family Member 1	Protein Coding	43	GC03M050329	4.06423	https://www.genecards.org/cgi-bin/carddisp.pl?gene=RASSF1
MMP13	Matrix Metallopeptidase 13	Protein Coding	50	GC11M102942	4.06345	https://www.genecards.org/cgi-bin/carddisp.pl?gene=MMP13
NFIA	Nuclear Factor I A	Protein Coding	44	GC01P060865	4.05093	https://www.genecards.org/cgi-bin/carddisp.pl?gene=NFIA
NPC2	NPC Intracellular Cholesterol Transporter 2	Protein Coding	42	GC14M074476	4.05054	https://www.genecards.org/cgi-bin/carddisp.pl?gene=NPC2
ADRA2B	Adrenoceptor Alpha 2B	Protein Coding	45	GC02M096112	4.04303	https://www.genecards.org/cgi-bin/carddisp.pl?gene=ADRA2B
IAPP	Islet Amyloid Polypeptide	Protein Coding	41	GC12P021354	4.0422	https://www.genecards.org/cgi-bin/carddisp.pl?gene=IAPP
TRPA1	Transient Receptor Potential Cation Channel Subfamily A Member 1	Protein Coding	46	GC08M072019	4.03781	https://www.genecards.org/cgi-bin/carddisp.pl?gene=TRPA1
SCGB3A2	Secretoglobin Family 3A Member 2	Protein Coding	39	GC05P147870	4.03403	https://www.genecards.org/cgi-bin/carddisp.pl?gene=SCGB3A2
IL12RB1	Interleukin 12 Receptor Subunit Beta 1	Protein Coding	44	GC19M018058	4.03019	https://www.genecards.org/cgi-bin/carddisp.pl?gene=IL12RB1
C1S	Complement C1s	Protein Coding	47	GC12P018578	4.02946	https://www.genecards.org/cgi-bin/carddisp.pl?gene=C1S
XPA	XPA, DNA Damage Recognition And Repair Factor	Protein Coding	45	GC09M097654	4.0291	https://www.genecards.org/cgi-bin/carddisp.pl?gene=XPA
PROCR	Protein C Receptor	Protein Coding	41	GC20P035337	4.02768	https://www.genecards.org/cgi-bin/carddisp.pl?gene=PROCR
AMH	Anti-Mullerian Hormone	Protein Coding	44	GC19P002375	4.02306	https://www.genecards.org/cgi-bin/carddisp.pl?gene=AMH
JAG1	Jagged Canonical Notch Ligand 1	Protein Coding	50	GC20M010637	4.02244	https://www.genecards.org/cgi-bin/carddisp.pl?gene=JAG1
PPM1D	Protein Phosphatase, Mg2+/Mn2+ Dependent 1D	Protein Coding	46	GC17P060600	4.02007	https://www.genecards.org/cgi-bin/carddisp.pl?gene=PPM1D
TYMP	Thymidine Phosphorylase	Protein Coding	46	GC22M050525	4.01783	https://www.genecards.org/cgi-bin/carddisp.pl?gene=TYMP
CFD	Complement Factor D	Protein Coding	44	GC19P000859	4.01228	https://www.genecards.org/cgi-bin/carddisp.pl?gene=CFD
SOD3	Superoxide Dismutase 3	Protein Coding	42	GC04P024798	4.01127	https://www.genecards.org/cgi-bin/carddisp.pl?gene=SOD3
HAO1	Hydroxyacid Oxidase 1	Protein Coding	41	GC20M007913	4.01008	https://www.genecards.org/cgi-bin/carddisp.pl?gene=HAO1
OPTN	Optineurin	Protein Coding	43	GC10P013099	4.00854	https://www.genecards.org/cgi-bin/carddisp.pl?gene=OPTN
IGFBP7	Insulin Like Growth Factor Binding Protein 7	Protein Coding	45	GC04M057030	4.00396	https://www.genecards.org/cgi-bin/carddisp.pl?gene=IGFBP7
IFNL4	Interferon Lambda 4 (Gene/Pseudogene)	Protein Coding	19	GC19M039246	4.00261	https://www.genecards.org/cgi-bin/carddisp.pl?gene=IFNL4
STX1A	Syntaxin 1A	Protein Coding	46	GC07M073700	3.99351	https://www.genecards.org/cgi-bin/carddisp.pl?gene=STX1A
IFNGR1	Interferon Gamma Receptor 1	Protein Coding	49	GC06M137197	3.98916	https://www.genecards.org/cgi-bin/carddisp.pl?gene=IFNGR1
MIR224	MicroRNA 224	RNA Gene	18	GC0XM151958	3.98267	https://www.genecards.org/cgi-bin/carddisp.pl?gene=MIR224
PRDX2	Peroxiredoxin 2	Protein Coding	45	GC19M012796	3.98267	https://www.genecards.org/cgi-bin/carddisp.pl?gene=PRDX2
GSTM3	Glutathione S-Transferase Mu 3	Protein Coding	46	GC01M109733	3.97699	https://www.genecards.org/cgi-bin/carddisp.pl?gene=GSTM3
MIR26A1	MicroRNA 26a-1	RNA Gene	21	GC03P037969	3.97574	https://www.genecards.org/cgi-bin/carddisp.pl?gene=MIR26A1
MIR197	MicroRNA 197	RNA Gene	21	GC01P109549	3.97305	https://www.genecards.org/cgi-bin/carddisp.pl?gene=MIR197
CXCL11	C-X-C Motif Chemokine Ligand 11	Protein Coding	40	GC04M076033	3.97251	https://www.genecards.org/cgi-bin/carddisp.pl?gene=CXCL11
CACNB4	Calcium Voltage-Gated Channel Auxiliary Subunit Beta 4	Protein Coding	46	GC02M151832	3.97187	https://www.genecards.org/cgi-bin/carddisp.pl?gene=CACNB4
GLA	Galactosidase Alpha	Protein Coding	47	GC0XM101393	3.97142	https://www.genecards.org/cgi-bin/carddisp.pl?gene=GLA
YAP1	Yes1 Associated Transcriptional Regulator	Protein Coding	46	GC11P102110	3.96505	https://www.genecards.org/cgi-bin/carddisp.pl?gene=YAP1
SKP2	S-Phase Kinase Associated Protein 2	Protein Coding	43	GC05P036151	3.9641	https://www.genecards.org/cgi-bin/carddisp.pl?gene=SKP2
NR0B1	Nuclear Receptor Subfamily 0 Group B Member 1	Protein Coding	46	GC0XM030304	3.95968	https://www.genecards.org/cgi-bin/carddisp.pl?gene=NR0B1
TAS2R38	Taste 2 Receptor Member 38	Protein Coding	37	GC07M141972	3.95795	https://www.genecards.org/cgi-bin/carddisp.pl?gene=TAS2R38
PLA2G10	Phospholipase A2 Group X	Protein Coding	43	GC16M014672	3.95268	https://www.genecards.org/cgi-bin/carddisp.pl?gene=PLA2G10
RTN4IP1	Reticulon 4 Interacting Protein 1	Protein Coding	40	GC06M106571	3.95073	https://www.genecards.org/cgi-bin/carddisp.pl?gene=RTN4IP1
AQP1	Aquaporin 1 (Colton Blood Group)	Protein Coding	46	GC07P030911	3.93898	https://www.genecards.org/cgi-bin/carddisp.pl?gene=AQP1
JUND	JunD Proto-Oncogene, AP-1 Transcription Factor Subunit	Protein Coding	41	GC19M018279	3.93642	https://www.genecards.org/cgi-bin/carddisp.pl?gene=JUND
LAMP2	Lysosomal Associated Membrane Protein 2	Protein Coding	43	GC0XM120426	3.9351	https://www.genecards.org/cgi-bin/carddisp.pl?gene=LAMP2
ARNTL	Aryl Hydrocarbon Receptor Nuclear Translocator Like	Protein Coding	41	GC11P013276	3.93459	https://www.genecards.org/cgi-bin/carddisp.pl?gene=ARNTL
UFSP2	UFM1 Specific Peptidase 2	Protein Coding	38	GC04M185399	3.93388	https://www.genecards.org/cgi-bin/carddisp.pl?gene=UFSP2
VKORC1	Vitamin K Epoxide Reductase Complex Subunit 1	Protein Coding	46	GC16M035909	3.92663	https://www.genecards.org/cgi-bin/carddisp.pl?gene=VKORC1
POU4F1	POU Class 4 Homeobox 1	Protein Coding	39	GC13M078598	3.9138	https://www.genecards.org/cgi-bin/carddisp.pl?gene=POU4F1
ADAMTSL1	ADAMTS Like 1	Protein Coding	42	GC09P017906	3.91205	https://www.genecards.org/cgi-bin/carddisp.pl?gene=ADAMTSL1
MYLK3	Myosin Light Chain Kinase 3	Protein Coding	41	GC16M046952	3.90766	https://www.genecards.org/cgi-bin/carddisp.pl?gene=MYLK3
CDH2	Cadherin 2	Protein Coding	52	GC18M027950	3.90509	https://www.genecards.org/cgi-bin/carddisp.pl?gene=CDH2
SLC22A6	Solute Carrier Family 22 Member 6	Protein Coding	44	GC11M084575	3.90361	https://www.genecards.org/cgi-bin/carddisp.pl?gene=SLC22A6
PGR	Progesterone Receptor	Protein Coding	48	GC11M101030	3.89928	https://www.genecards.org/cgi-bin/carddisp.pl?gene=PGR
OXA1L	OXA1L Mitochondrial Inner Membrane Protein	Protein Coding	38	GC14P022766	3.88819	https://www.genecards.org/cgi-bin/carddisp.pl?gene=OXA1L
PCK2	Phosphoenolpyruvate Carboxykinase 2, Mitochondrial	Protein Coding	46	GC14P024094	3.88599	https://www.genecards.org/cgi-bin/carddisp.pl?gene=PCK2
CEACAM5	CEA Cell Adhesion Molecule 5	Protein Coding	42	GC19P051844	3.8856	https://www.genecards.org/cgi-bin/carddisp.pl?gene=CEACAM5
SLC9A1	Solute Carrier Family 9 Member A1	Protein Coding	50	GC01M027109	3.88085	https://www.genecards.org/cgi-bin/carddisp.pl?gene=SLC9A1
HPR	Haptoglobin-Related Protein	Protein Coding	40	GC16P072097	3.87808	https://www.genecards.org/cgi-bin/carddisp.pl?gene=HPR
ASGR1	Asialoglycoprotein Receptor 1	Protein Coding	40	GC17M007173	3.87605	https://www.genecards.org/cgi-bin/carddisp.pl?gene=ASGR1
HARS1	Histidyl-TRNA Synthetase 1	Protein Coding	35	GC05M140673	3.87445	https://www.genecards.org/cgi-bin/carddisp.pl?gene=HARS1
CHRNA9	Cholinergic Receptor Nicotinic Alpha 9 Subunit	Protein Coding	42	GC04P040337	3.87053	https://www.genecards.org/cgi-bin/carddisp.pl?gene=CHRNA9
IL17F	Interleukin 17F	Protein Coding	42	GC06M061661	3.86857	https://www.genecards.org/cgi-bin/carddisp.pl?gene=IL17F
CES2	Carboxylesterase 2	Protein Coding	44	GC16P066934	3.86735	https://www.genecards.org/cgi-bin/carddisp.pl?gene=CES2
AOC1	Amine Oxidase Copper Containing 1	Protein Coding	39	GC07P150824	3.86616	https://www.genecards.org/cgi-bin/carddisp.pl?gene=AOC1
LACC1	Laccase Domain Containing 1	Protein Coding	35	GC13P043879	3.86301	https://www.genecards.org/cgi-bin/carddisp.pl?gene=LACC1
HBEGF	Heparin Binding EGF Like Growth Factor	Protein Coding	43	GC05M140332	3.86289	https://www.genecards.org/cgi-bin/carddisp.pl?gene=HBEGF
PLA2G1B	Phospholipase A2 Group IB	Protein Coding	44	GC12M120322	3.85445	https://www.genecards.org/cgi-bin/carddisp.pl?gene=PLA2G1B
HIVEP1	HIVEP Zinc Finger 1	Protein Coding	37	GC06P012009	3.85092	https://www.genecards.org/cgi-bin/carddisp.pl?gene=HIVEP1
PRKCQ	Protein Kinase C Theta	Protein Coding	48	GC10M006393	3.84722	https://www.genecards.org/cgi-bin/carddisp.pl?gene=PRKCQ
SCNN1A	Sodium Channel Epithelial 1 Subunit Alpha	Protein Coding	47	GC12M006346	3.84551	https://www.genecards.org/cgi-bin/carddisp.pl?gene=SCNN1A
LEMD3	LEM Domain Containing 3	Protein Coding	41	GC12P065169	3.84246	https://www.genecards.org/cgi-bin/carddisp.pl?gene=LEMD3
SUOX	Sulfite Oxidase	Protein Coding	45	GC12P055997	3.84105	https://www.genecards.org/cgi-bin/carddisp.pl?gene=SUOX
CREB3L3	CAMP Responsive Element Binding Protein 3 Like 3	Protein Coding	40	GC19P004153	3.83475	https://www.genecards.org/cgi-bin/carddisp.pl?gene=CREB3L3
TNC	Tenascin C	Protein Coding	49	GC09M115019	3.83294	https://www.genecards.org/cgi-bin/carddisp.pl?gene=TNC
TSLP	Thymic Stromal Lymphopoietin	Protein Coding	38	GC05P111070	3.83274	https://www.genecards.org/cgi-bin/carddisp.pl?gene=TSLP
MSR1	Macrophage Scavenger Receptor 1	Protein Coding	45	GC08M016107	3.82634	https://www.genecards.org/cgi-bin/carddisp.pl?gene=MSR1
CADM2	Cell Adhesion Molecule 2	Protein Coding	39	GC03P085008	3.82602	https://www.genecards.org/cgi-bin/carddisp.pl?gene=CADM2
STAT4	Signal Transducer And Activator Of Transcription 4	Protein Coding	45	GC02M191029	3.82269	https://www.genecards.org/cgi-bin/carddisp.pl?gene=STAT4
RHO	Rhodopsin	Protein Coding	47	GC03P133387	3.82209	https://www.genecards.org/cgi-bin/carddisp.pl?gene=RHO
LOC102724058	Uncharacterized LOC102724058	RNA Gene	7	GC02P165958	3.81942	https://www.genecards.org/cgi-bin/carddisp.pl?gene=LOC102724058
MAP2K4	Mitogen-Activated Protein Kinase Kinase 4	Protein Coding	45	GC17P012020	3.81802	https://www.genecards.org/cgi-bin/carddisp.pl?gene=MAP2K4
CHRNA10	Cholinergic Receptor Nicotinic Alpha 10 Subunit	Protein Coding	38	GC11M003767	3.8171	https://www.genecards.org/cgi-bin/carddisp.pl?gene=CHRNA10
MIR193B	MicroRNA 193b	RNA Gene	21	GC16P014307	3.81099	https://www.genecards.org/cgi-bin/carddisp.pl?gene=MIR193B
NOTCH2	Notch Receptor 2	Protein Coding	49	GC01M119911	3.81013	https://www.genecards.org/cgi-bin/carddisp.pl?gene=NOTCH2
ENPP2	Ectonucleotide Pyrophosphatase/Phosphodiesterase 2	Protein Coding	44	GC08M119556	3.80873	https://www.genecards.org/cgi-bin/carddisp.pl?gene=ENPP2
CKB	Creatine Kinase B	Protein Coding	44	GC14M103519	3.80806	https://www.genecards.org/cgi-bin/carddisp.pl?gene=CKB
TARDBP	TAR DNA Binding Protein	Protein Coding	45	GC01P011013	3.80129	https://www.genecards.org/cgi-bin/carddisp.pl?gene=TARDBP
KCNA2	Potassium Voltage-Gated Channel Subfamily A Member 2	Protein Coding	45	GC01M110519	3.80087	https://www.genecards.org/cgi-bin/carddisp.pl?gene=KCNA2
GRN	Granulin Precursor	Protein Coding	46	GC17P044345	3.79896	https://www.genecards.org/cgi-bin/carddisp.pl?gene=GRN
FOLH1	Folate Hydrolase 1	Protein Coding	46	GC11M084355	3.79868	https://www.genecards.org/cgi-bin/carddisp.pl?gene=FOLH1
TLR6	Toll Like Receptor 6	Protein Coding	43	GC04M038828	3.79541	https://www.genecards.org/cgi-bin/carddisp.pl?gene=TLR6
YARS1	Tyrosyl-TRNA Synthetase 1	Protein Coding	35	GC01M032776	3.79534	https://www.genecards.org/cgi-bin/carddisp.pl?gene=YARS1
RNF112	Ring Finger Protein 112	Protein Coding	34	GC17P049492	3.79392	https://www.genecards.org/cgi-bin/carddisp.pl?gene=RNF112
H2AX	H2A.X Variant Histone	Protein Coding	35	GC11M119155	3.79203	https://www.genecards.org/cgi-bin/carddisp.pl?gene=H2AX
GARS1	Glycyl-TRNA Synthetase 1	Protein Coding	36	GC07P030580	3.79152	https://www.genecards.org/cgi-bin/carddisp.pl?gene=GARS1
FOLR1	Folate Receptor Alpha	Protein Coding	46	GC11P072190	3.78851	https://www.genecards.org/cgi-bin/carddisp.pl?gene=FOLR1
SLC10A1	Solute Carrier Family 10 Member 1	Protein Coding	44	GC14M069775	3.78505	https://www.genecards.org/cgi-bin/carddisp.pl?gene=SLC10A1
CCL22	C-C Motif Chemokine Ligand 22	Protein Coding	37	GC16P057359	3.78392	https://www.genecards.org/cgi-bin/carddisp.pl?gene=CCL22
CD63	CD63 Molecule	Protein Coding	41	GC12M055725	3.78329	https://www.genecards.org/cgi-bin/carddisp.pl?gene=CD63
FOXE3	Forkhead Box E3	Protein Coding	37	GC01P047416	3.78249	https://www.genecards.org/cgi-bin/carddisp.pl?gene=FOXE3
ANXA4	Annexin A4	Protein Coding	43	GC02P069644	3.77934	https://www.genecards.org/cgi-bin/carddisp.pl?gene=ANXA4
GRIN3A	Glutamate Ionotropic Receptor NMDA Type Subunit 3A	Protein Coding	37	GC09M101569	3.778	https://www.genecards.org/cgi-bin/carddisp.pl?gene=GRIN3A
F13A1	Coagulation Factor XIII A Chain	Protein Coding	46	GC06M006144	3.77167	https://www.genecards.org/cgi-bin/carddisp.pl?gene=F13A1
PLD3	Phospholipase D Family Member 3	Protein Coding	42	GC19P040348	3.76681	https://www.genecards.org/cgi-bin/carddisp.pl?gene=PLD3
RDH14	Retinol Dehydrogenase 14	Protein Coding	37	GC02M018555	3.76638	https://www.genecards.org/cgi-bin/carddisp.pl?gene=RDH14
ASL	Argininosuccinate Lyase	Protein Coding	45	GC07P066075	3.76319	https://www.genecards.org/cgi-bin/carddisp.pl?gene=ASL
AKT2	AKT Serine/Threonine Kinase 2	Protein Coding	52	GC19M040230	3.76271	https://www.genecards.org/cgi-bin/carddisp.pl?gene=AKT2
COL4A4	Collagen Type IV Alpha 4 Chain	Protein Coding	44	GC02M226973	3.75929	https://www.genecards.org/cgi-bin/carddisp.pl?gene=COL4A4
CLCN2	Chloride Voltage-Gated Channel 2	Protein Coding	45	GC03M184346	3.75718	https://www.genecards.org/cgi-bin/carddisp.pl?gene=CLCN2
CD276	CD276 Molecule	Protein Coding	40	GC15P073683	3.75375	https://www.genecards.org/cgi-bin/carddisp.pl?gene=CD276
GJA4	Gap Junction Protein Alpha 4	Protein Coding	44	GC01P034792	3.7534	https://www.genecards.org/cgi-bin/carddisp.pl?gene=GJA4
HTR1D	5-Hydroxytryptamine Receptor 1D	Protein Coding	45	GC01M023191	3.74391	https://www.genecards.org/cgi-bin/carddisp.pl?gene=HTR1D
TINF2	TERF1 Interacting Nuclear Factor 2	Protein Coding	41	GC14M024258	3.74284	https://www.genecards.org/cgi-bin/carddisp.pl?gene=TINF2
FDFT1	Farnesyl-Diphosphate Farnesyltransferase 1	Protein Coding	44	GC08P011795	3.73957	https://www.genecards.org/cgi-bin/carddisp.pl?gene=FDFT1
TLR7	Toll Like Receptor 7	Protein Coding	46	GC0XP012867	3.73645	https://www.genecards.org/cgi-bin/carddisp.pl?gene=TLR7
CBR3	Carbonyl Reductase 3	Protein Coding	42	GC21P036134	3.73168	https://www.genecards.org/cgi-bin/carddisp.pl?gene=CBR3
CD160	CD160 Molecule	Protein Coding	39	GC01P145719	3.73109	https://www.genecards.org/cgi-bin/carddisp.pl?gene=CD160
C4orf47	Chromosome 4 Open Reading Frame 47	Protein Coding	26	GC04P185426	3.73092	https://www.genecards.org/cgi-bin/carddisp.pl?gene=C4orf47
AOC3	Amine Oxidase Copper Containing 3	Protein Coding	44	GC17P042851	3.72943	https://www.genecards.org/cgi-bin/carddisp.pl?gene=AOC3
HTR2B	5-Hydroxytryptamine Receptor 2B	Protein Coding	42	GC02M231108	3.7216	https://www.genecards.org/cgi-bin/carddisp.pl?gene=HTR2B
PKLR	Pyruvate Kinase L/R	Protein Coding	45	GC01M155289	3.70407	https://www.genecards.org/cgi-bin/carddisp.pl?gene=PKLR
MIR33A	MicroRNA 33a	RNA Gene	21	GC22P041900	3.69914	https://www.genecards.org/cgi-bin/carddisp.pl?gene=MIR33A
ACTC1	Actin Alpha Cardiac Muscle 1	Protein Coding	42	GC15M034790	3.68763	https://www.genecards.org/cgi-bin/carddisp.pl?gene=ACTC1
PLCG1	Phospholipase C Gamma 1	Protein Coding	47	GC20P041136	3.68704	https://www.genecards.org/cgi-bin/carddisp.pl?gene=PLCG1
IKBKB	Inhibitor Of Nuclear Factor Kappa B Kinase Subunit Beta	Protein Coding	52	GC08P042271	3.68627	https://www.genecards.org/cgi-bin/carddisp.pl?gene=IKBKB
MAVS	Mitochondrial Antiviral Signaling Protein	Protein Coding	38	GC20P003907	3.68296	https://www.genecards.org/cgi-bin/carddisp.pl?gene=MAVS
PAX6	Paired Box 6	Protein Coding	47	GC11M031784	3.67981	https://www.genecards.org/cgi-bin/carddisp.pl?gene=PAX6
MIR24-2	MicroRNA 24-2	RNA Gene	20	GC19M014386	3.67666	https://www.genecards.org/cgi-bin/carddisp.pl?gene=MIR24-2
IFITM3	Interferon Induced Transmembrane Protein 3	Protein Coding	41	GC11M000319	3.66555	https://www.genecards.org/cgi-bin/carddisp.pl?gene=IFITM3
PDLIM5	PDZ And LIM Domain 5	Protein Coding	39	GC04P094451	3.64749	https://www.genecards.org/cgi-bin/carddisp.pl?gene=PDLIM5
CACNA1B	Calcium Voltage-Gated Channel Subunit Alpha1 B	Protein Coding	49	GC09P137877	3.64426	https://www.genecards.org/cgi-bin/carddisp.pl?gene=CACNA1B
FGF1	Fibroblast Growth Factor 1	Protein Coding	46	GC05M142555	3.64355	https://www.genecards.org/cgi-bin/carddisp.pl?gene=FGF1
GRK5	G Protein-Coupled Receptor Kinase 5	Protein Coding	42	GC10P119207	3.64232	https://www.genecards.org/cgi-bin/carddisp.pl?gene=GRK5
SERPINI1	Serpin Family I Member 1	Protein Coding	45	GC03P167735	3.64087	https://www.genecards.org/cgi-bin/carddisp.pl?gene=SERPINI1
SERPINB4	Serpin Family B Member 4	Protein Coding	36	GC18M063637	3.63984	https://www.genecards.org/cgi-bin/carddisp.pl?gene=SERPINB4
CCN1	Cellular Communication Network Factor 1	Protein Coding	30	GC01P085581	3.63978	https://www.genecards.org/cgi-bin/carddisp.pl?gene=CCN1
CACNA1D	Calcium Voltage-Gated Channel Subunit Alpha1 D	Protein Coding	47	GC03P053328	3.6387	https://www.genecards.org/cgi-bin/carddisp.pl?gene=CACNA1D
NDUFA13	NADH:Ubiquinone Oxidoreductase Subunit A13	Protein Coding	44	GC19P019515	3.63794	https://www.genecards.org/cgi-bin/carddisp.pl?gene=NDUFA13
KCNJ18	Potassium Inwardly Rectifying Channel Subfamily J Member 18	Protein Coding	26	GC17P051285	3.63516	https://www.genecards.org/cgi-bin/carddisp.pl?gene=KCNJ18
HSPA1B	Heat Shock Protein Family A (Hsp70) Member 1B	Protein Coding	40	GC06P076882	3.63366	https://www.genecards.org/cgi-bin/carddisp.pl?gene=HSPA1B
CAV3	Caveolin 3	Protein Coding	42	GC03P008733	3.63353	https://www.genecards.org/cgi-bin/carddisp.pl?gene=CAV3
SPTAN1	Spectrin Alpha, Non-Erythrocytic 1	Protein Coding	47	GC09P128552	3.63236	https://www.genecards.org/cgi-bin/carddisp.pl?gene=SPTAN1
POR	Cytochrome P450 Oxidoreductase	Protein Coding	49	GC07P075899	3.63017	https://www.genecards.org/cgi-bin/carddisp.pl?gene=POR
LIPG	Lipase G, Endothelial Type	Protein Coding	42	GC18P049560	3.62915	https://www.genecards.org/cgi-bin/carddisp.pl?gene=LIPG
INTS3	Integrator Complex Subunit 3	Protein Coding	36	GC01P153728	3.62871	https://www.genecards.org/cgi-bin/carddisp.pl?gene=INTS3
BRF1	BRF1 RNA Polymerase III Transcription Initiation Factor Subunit	Protein Coding	40	GC14M112089	3.62869	https://www.genecards.org/cgi-bin/carddisp.pl?gene=BRF1
CDC73	Cell Division Cycle 73	Protein Coding	44	GC01P193121	3.62759	https://www.genecards.org/cgi-bin/carddisp.pl?gene=CDC73
HGD	Homogentisate 1,2-Dioxygenase	Protein Coding	43	GC03M120628	3.62581	https://www.genecards.org/cgi-bin/carddisp.pl?gene=HGD
DLST	Dihydrolipoamide S-Succinyltransferase	Protein Coding	45	GC14P074881	3.62068	https://www.genecards.org/cgi-bin/carddisp.pl?gene=DLST
SELPLG	Selectin P Ligand	Protein Coding	42	GC12M108621	3.61596	https://www.genecards.org/cgi-bin/carddisp.pl?gene=SELPLG
GRK2	G Protein-Coupled Receptor Kinase 2	Protein Coding	38	GC11P067266	3.6112	https://www.genecards.org/cgi-bin/carddisp.pl?gene=GRK2
HHEX	Hematopoietically Expressed Homeobox	Protein Coding	41	GC10P092689	3.61107	https://www.genecards.org/cgi-bin/carddisp.pl?gene=HHEX
XBP1	X-Box Binding Protein 1	Protein Coding	45	GC22M028794	3.61027	https://www.genecards.org/cgi-bin/carddisp.pl?gene=XBP1
HES1	Hes Family BHLH Transcription Factor 1	Protein Coding	42	GC03P194136	3.61006	https://www.genecards.org/cgi-bin/carddisp.pl?gene=HES1
GRM1	Glutamate Metabotropic Receptor 1	Protein Coding	50	GC06P145973	3.60339	https://www.genecards.org/cgi-bin/carddisp.pl?gene=GRM1
CCL20	C-C Motif Chemokine Ligand 20	Protein Coding	42	GC02P227835	3.59751	https://www.genecards.org/cgi-bin/carddisp.pl?gene=CCL20
COL1A2	Collagen Type I Alpha 2 Chain	Protein Coding	48	GC07P094394	3.59702	https://www.genecards.org/cgi-bin/carddisp.pl?gene=COL1A2
NKX2-1	NK2 Homeobox 1	Protein Coding	45	GC14M036516	3.5945	https://www.genecards.org/cgi-bin/carddisp.pl?gene=NKX2-1
SERPINB1	Serpin Family B Member 1	Protein Coding	40	GC06M002833	3.59388	https://www.genecards.org/cgi-bin/carddisp.pl?gene=SERPINB1
MT-ND4L	Mitochondrially Encoded NADH:Ubiquinone Oxidoreductase Core Subunit 4L	Protein Coding	29	GCMTP010472	3.59304	https://www.genecards.org/cgi-bin/carddisp.pl?gene=MT-ND4L
CD82	CD82 Molecule	Protein Coding	42	GC11P044586	3.59166	https://www.genecards.org/cgi-bin/carddisp.pl?gene=CD82
APOA2	Apolipoprotein A2	Protein Coding	44	GC01M161222	3.59072	https://www.genecards.org/cgi-bin/carddisp.pl?gene=APOA2
IRAK3	Interleukin 1 Receptor Associated Kinase 3	Protein Coding	46	GC12P066242	3.59034	https://www.genecards.org/cgi-bin/carddisp.pl?gene=IRAK3
AP2M1	Adaptor Related Protein Complex 2 Subunit Mu 1	Protein Coding	44	GC03P184174	3.58648	https://www.genecards.org/cgi-bin/carddisp.pl?gene=AP2M1
SMARCB1	SWI/SNF Related, Matrix Associated, Actin Dependent Regulator Of Chromatin, Subfamily B, Member 1	Protein Coding	45	GC22P023786	3.57949	https://www.genecards.org/cgi-bin/carddisp.pl?gene=SMARCB1
AMBP	Alpha-1-Microglobulin/Bikunin Precursor	Protein Coding	42	GC09M114060	3.57853	https://www.genecards.org/cgi-bin/carddisp.pl?gene=AMBP
PCDH19	Protocadherin 19	Protein Coding	42	GC0XM100291	3.5783	https://www.genecards.org/cgi-bin/carddisp.pl?gene=PCDH19
PTPRD	Protein Tyrosine Phosphatase Receptor Type D	Protein Coding	45	GC09M008307	3.57813	https://www.genecards.org/cgi-bin/carddisp.pl?gene=PTPRD
P4HB	Prolyl 4-Hydroxylase Subunit Beta	Protein Coding	47	GC17M081843	3.57499	https://www.genecards.org/cgi-bin/carddisp.pl?gene=P4HB
HK2	Hexokinase 2	Protein Coding	46	GC02P074833	3.57347	https://www.genecards.org/cgi-bin/carddisp.pl?gene=HK2
SLC9A9	Solute Carrier Family 9 Member A9	Protein Coding	39	GC03M143265	3.5687	https://www.genecards.org/cgi-bin/carddisp.pl?gene=SLC9A9
PARK7	Parkinsonism Associated Deglycase	Protein Coding	44	GC01P008078	3.56764	https://www.genecards.org/cgi-bin/carddisp.pl?gene=PARK7
COL2A1	Collagen Type II Alpha 1 Chain	Protein Coding	48	GC12M047972	3.56511	https://www.genecards.org/cgi-bin/carddisp.pl?gene=COL2A1
IDUA	Alpha-L-Iduronidase	Protein Coding	44	GC04P000986	3.56421	https://www.genecards.org/cgi-bin/carddisp.pl?gene=IDUA
SMAD7	SMAD Family Member 7	Protein Coding	44	GC18M048919	3.56324	https://www.genecards.org/cgi-bin/carddisp.pl?gene=SMAD7
GAP43	Growth Associated Protein 43	Protein Coding	42	GC03P115623	3.56002	https://www.genecards.org/cgi-bin/carddisp.pl?gene=GAP43
DPEP1	Dipeptidase 1	Protein Coding	42	GC16P089613	3.55904	https://www.genecards.org/cgi-bin/carddisp.pl?gene=DPEP1
LOC107963955	BCR-ABL Major-Breakpoint Cluster Region	Biological Region	2	GC22P034035	3.55818	https://www.genecards.org/cgi-bin/carddisp.pl?gene=LOC107963955
ESR2	Estrogen Receptor 2	Protein Coding	48	GC14M064084	3.55811	https://www.genecards.org/cgi-bin/carddisp.pl?gene=ESR2
PIK3CB	Phosphatidylinositol-4,5-Bisphosphate 3-Kinase Catalytic Subunit Beta	Protein Coding	48	GC03M138652	3.55668	https://www.genecards.org/cgi-bin/carddisp.pl?gene=PIK3CB
PITX2	Paired Like Homeodomain 2	Protein Coding	46	GC04M110617	3.54677	https://www.genecards.org/cgi-bin/carddisp.pl?gene=PITX2
CTBP1	C-Terminal Binding Protein 1	Protein Coding	47	GC04M001211	3.54451	https://www.genecards.org/cgi-bin/carddisp.pl?gene=CTBP1
LTC4S	Leukotriene C4 Synthase	Protein Coding	42	GC05P179793	3.54144	https://www.genecards.org/cgi-bin/carddisp.pl?gene=LTC4S
FGB	Fibrinogen Beta Chain	Protein Coding	46	GC04P154587	3.53613	https://www.genecards.org/cgi-bin/carddisp.pl?gene=FGB
ICAM5	Intercellular Adhesion Molecule 5	Protein Coding	40	GC19P010289	3.5341	https://www.genecards.org/cgi-bin/carddisp.pl?gene=ICAM5
SEMA4D	Semaphorin 4D	Protein Coding	45	GC09M089360	3.52959	https://www.genecards.org/cgi-bin/carddisp.pl?gene=SEMA4D
GOT1	Glutamic-Oxaloacetic Transaminase 1	Protein Coding	45	GC10M099396	3.52246	https://www.genecards.org/cgi-bin/carddisp.pl?gene=GOT1
FMR1	FMRP Translational Regulator 1	Protein Coding	43	GC0XP147933	3.51966	https://www.genecards.org/cgi-bin/carddisp.pl?gene=FMR1
IL21	Interleukin 21	Protein Coding	42	GC04M122612	3.51639	https://www.genecards.org/cgi-bin/carddisp.pl?gene=IL21
TBX1	T-Box Transcription Factor 1	Protein Coding	42	GC22P033262	3.51263	https://www.genecards.org/cgi-bin/carddisp.pl?gene=TBX1
[truncated: 4,993 more rows]

## Sheet: Sheet1
ALDH2
ADH1B
TAS2R16
SLC6A3
ANKK1
MDD
DRD4
GTS
FTD
CHRM2
TACR1
SLC6A4
TDO2
SLC18A2
HFE1
SCA17
EIG11
CDG1A
IBGC1
HDLS2
MAFD1
PAND1
ALDH1A1
ADH1A
ADH4
CRHR1
SOD1
KRT8
SGCE
TOR1A
DKK2
CFTR
SNCA
OPRK1
CLCN2
HTR2B

## Sheet: Sheet2
ALDH2
ADH1B
SLC6A3		6934
ANKK1
DRD4
CHRM2
TACR1
SLC6A4
TDO2
SLC18A2
ALDH1A1
ADH1A
ADH4
CRHR1
SOD1
KRT8
SGCE
TOR1A
DKK2
CFTR
SNCA
OPRK1
CLCN2
HTR2B

## Sheet: Sheet3
葛根素——急性酒精中毒
213 common elements in "List 1" and "List 2":
SLC6A3
CHRM2
SLC6A4
SOD1
CFTR
TP53
TNF
IL6
STAT3
PTEN
GABRA2
PML
HTR2A
IL1B
GPT
CDKN2A
F2
CXCL8
TLR4
INS
BAX
OPRM1
CCL2
IL4
GSTP1
ICAM1
VEGFA
MMP9
CASP3
PPARG
PRSS1
BCL2
ATM
CYP3A4
AKT1
NOS3
PLAT
TGFB1
MDM2
CASP8
FAS
JUN
STAT1
APOB
JAK3
CAT
PTGS2
CHEK2
EGFR
CXCR4
LEPR
HIF1A
APOA1
FOS
MAOA
MAPK1
HTR3A
IFNA1
CDKN1A
ADRB2
IGF1
NOS2
EP300
CDKN1B
PON1
ESR1
ERBB2
SOD2
GABRA1
TIMP1
SIRT1
SELP
DRD1
RAD51
MAPK3
VCAM1
CDK1
LDLR
PPARA
MTTP
SYK
CDK2
SELE
CASP9
PIK3CG
ACHE
AGTR1
HDAC2
HMGCR
GFAP
AKR1B1
CCNA2
ALDH1B1
MMP2
UGT1A1
BIRC5
KDR
MAOB
FN1
ACE2
PTGS1
CAV1
NFKB1
RHOA
NCOA2
NCOR1
IGF1R
RXRA
CHRM3
NFKBIA
BTK
DPP4
LARS1
IFNB1
MAPK14
AR
KCNH2
GH1
MAP2
CHEK1
PLK1
TIMP2
CYP19A1
F2R
CCNB1
RAF1
TGFB2
HDAC6
GSK3B
ADORA1
PLIN2
GLRA1
CHRNA7
PRKCA
F7
MT-ND6
BUB1
TFF1
GABRA3
FPR1
MKI67
CHRM1
TYRP1
GCK
CHRNA2
GRIA2
RELA
TOP2A
SCN5A
TYR
MT2A
F10
GHR
PRKACA
CPT1A
FCER2
GABRA5
CYP21A2
TOP1
CA2
AHR
BARD1
ADRA1A
KLK3
HPGD
PGR
P4HB
DPEP1
ESR2
LTA4H
ECE1
MAPK9
BAD
PTGER2
PTPN1
PDGFA
CDC25C
MAPK12
GADD45A
PDE3A
CYP24A1
CALM1
SULT1E1
PIN1
ADRA1B
EIF6
ADRA1D
MSLN
GLB1
PTGFR
HSP90AB1
HSD3B2
NTSR2
TDP1
BAP1
MDC1
CBX4
SAFB
HSD3B1
ATP5F1B
CTSS
CRYAB
NCOA1
PGP
PTGER1
PPARGC1B
CD5L
LDHB
MAP2K5
ITGB5
GPR55
AHSA1
PCOLCE
CREB

## Sheet: GC
Category	Term	Count	%	PValue	Genes	List Total	Pop Hits	Pop Total	Fold Enrichment	Bonferroni	Benjamini	FDR
GOTERM_CC_DIRECT	GO:0032991~macromolecular complex	40	18.7793	5.20291e-18	TOP2A, CDKN1A, HDAC2, CDKN1B, HSP90AB1, CXCR4, KLK3, AHR, PTGS2, HIF1A, TNF, HDAC6, EGFR, CASP9, CASP8, CHEK1, AKT1, MAPK1, MAPK3, NCOA1, NCOA2, PTPN1, SYK, CDKN2A, STAT1, CAV1, ESR1, SIRT1, SOD1, AR, RAD51, CAT, BCL2, MDM2, BIRC5, P4HB, CALM1, CRYAB, TP53, CFTR	213	691	20163	5.47971	2.10198e-15	2.10198e-15	1.76899e-15
GOTERM_CC_DIRECT	GO:0099056~integral component of presynaptic membrane	13	6.10329	2.22594e-12	CHRM2, CHRM3, CHRM1, GABRA5, HTR3A, HTR2A, OPRM1, ADRA1A, SLC6A3, SLC6A4, GLRA1, ADORA1, DRD1	213	63	20163	19.5334	8.99258e-10	4.4964e-10	3.7841e-10
GOTERM_CC_DIRECT	GO:0005901~caveola	13	6.10329	2.69522e-11	NOS3, CAV1, F2R, HTR2A, PTGS2, ADRA1B, SELE, ADRA1A, HDAC6, IGF1R, MAPK1, SCN5A, MAPK3	213	77	20163	15.9819	1.08887e-08	3.5297e-09	2.97054e-09
GOTERM_CC_DIRECT	GO:0005887~integral component of plasma membrane	46	21.5962	3.49476e-11	CHRM2, GRIA2, PTGFR, CHRM3, CHRM1, CHRNA2, PTGER1, PTGER2, CHRNA7, ADRA1D, ADRB2, HTR2A, ADRA1B, ADRA1A, TNF, SLC6A3, EGFR, SLC6A4, IGF1R, ICAM1, GHR, GLRA1, ERBB2, ADORA1, KDR, DRD1, LDLR, NTSR2, KCNH2, GABRA2, GABRA1, VCAM1, UGT1A1, GABRA5, CAV1, GPR55, F2R, GABRA3, HTR3A, OPRM1, SELE, SELP, FCER2, AGTR1, TLR4, CFTR	213	1448	20163	3.00722	1.41188e-08	3.5297e-09	2.97054e-09
GOTERM_CC_DIRECT	GO:0005654~nucleoplasm	82	38.4977	5.96598e-11	TOP2A, MDC1, GSK3B, CDKN1A, CDKN1B, HSP90AB1, PTEN, AKR1B1, AHR, MKI67, ADRA1A, CASP8, CHEK2, CASP3, CHEK1, AKT1, EP300, SCN5A, PRKACA, NCOA1, NCOA2, PRKCA, FOS, SAFB, CDC25C, SIRT1, CCNA2, AR, NCOR1, DPEP1, BIRC5, PPARG, PGR, TOP1, PPARA, CRYAB, TP53, HDAC2, HPGD, HIF1A, HDAC6, RELA, MAPK9, CCNB1, RXRA, ALDH1B1, MAPK1, LTA4H, BUB1, PPARGC1B, MAPK3, BARD1, JUN, CBX4, NOS2, CDKN2A, GADD45A, STAT1,…	213	3851	20163	2.01565	2.41026e-08	4.82051e-09	4.05687e-09
GOTERM_CC_DIRECT	GO:0005737~cytoplasm	101	47.4178	1.06443e-10	PLAT, AHR, IGF1R, MT2A, CHEK2, CHEK1, AKT1, EP300, PRKACA, PRKCA, CDC25C, AR, ACE2, LARS1, BTK, PGP, PGR, RAF1, TP53, CFTR, PTGFR, FPR1, HIF1A, LDHB, CCNB1, MAP2, APOB, BARD1, TGFB1, GADD45A, PLK1, TYR, ESR1, NFKB1, GFAP, NFKBIA, EIF6, TDP1, CDK2, BCL2, MDM2, CDK1, PIN1, ATM, CALM1, BAP1, TOP2A, GSK3B, CDKN1B, HSP90AB1, PTEN, ADRA1B, ADRA1A, SLC6A3, PIK3CG, CASP9, CASP8, CA2, CASP3, NCOA2, SYK, H…	213	5375	20163	1.77876	4.30031e-08	6.61341e-09	5.56574e-09
GOTERM_CC_DIRECT	GO:0005886~plasma membrane	96	45.0704	1.14589e-10	CHRM2, ACHE, CHRM3, GSK3B, CHRM1, HSP90AB1, ITGB5, PTEN, ADRA1D, ECE1, HTR2A, ADRA1B, MSLN, ADRA1A, TNF, SLC6A3, PIK3CG, SLC6A4, IGF1R, ICAM1, GHR, CA2, ADORA1, KDR, AKT1, SCN5A, PRKACA, JAK3, KCNH2, NCOA1, SYK, MMP2, F2R, APOA1, HTR3A, PRKCA, OPRM1, F2, RHOA, ACE2, FCER2, F7, AR, CAT, BTK, AGTR1, DPEP1, PLIN2, RAF1, TLR4, CFTR, GRIA2, PTGFR, CHRNA2, PTGER1, GSTP1, PTGER2, CHRNA7, CD5L, FPR1, CXC…	213	4979	20163	1.82518	4.62938e-08	6.61341e-09	5.56574e-09
GOTERM_CC_DIRECT	GO:0009986~cell surface	29	13.615	1.45598e-10	ACHE, HSP90AB1, ITGB5, CD5L, PDGFA, CXCR4, PLAT, MSLN, TNF, SLC6A3, EGFR, ICAM1, GHR, DPP4, ATP5F1B, TIMP2, SCN5A, LDLR, KCNH2, TGFB1, VCAM1, F2R, APOA1, VEGFA, ACE2, FAS, CRYAB, TLR4, CFTR	213	634	20163	4.32996	5.88217e-08	7.35271e-09	6.18793e-09
GOTERM_CC_DIRECT	GO:0005829~cytosol	100	46.9484	3.0631e-10	AHR, MT2A, CHEK1, AKT1, EP300, PRKACA, PRKCA, CDC25C, AR, LARS1, BTK, PGR, RAF1, TP53, CFTR, MAOA, HIF1A, LDHB, CCNB1, MAP2, LTA4H, APOB, PPARGC1B, MAP2K5, JUN, PLK1, TYR, ESR1, NFKB1, GFAP, NFKBIA, EIF6, CDK2, PDE3A, BCL2, MDM2, CDK1, PIN1, ATM, CALM1, BAP1, GSK3B, CDKN1A, CDKN1B, HSP90AB1, PTEN, AKR1B1, GPT, HTR2A, ADRA1A, PIK3CG, CASP9, GHR, CASP8, CA2, CASP3, JAK3, NCOA1, SYK, APOA1, AHSA1, F…	213	5388	20163	1.7569	1.23749e-07	1.37499e-08	1.15717e-08
GOTERM_CC_DIRECT	GO:0005576~extracellular region	55	25.8216	4.24752e-10	ACHE, PRSS1, CXCL8, HSP90AB1, IFNA1, PTEN, PLAT, MSLN, TNF, CTSS, GHR, TIMP2, KDR, LEPR, TIMP1, MMP2, F2R, APOA1, PCOLCE, F2, MMP9, ACE2, F7, IL1B, CAT, TFF1, PLIN2, PTGFR, GSTP1, CD5L, PON1, PDGFA, KLK3, INS, DPP4, CCL2, MAPK1, LTA4H, APOB, TGFB2, TGFB1, F10, IFNB1, FN1, IGF1, MAPK14, NFKB1, SOD1, VEGFA, IL4, GH1, IL6, GLB1, P4HB, CALM1	213	2116	20163	2.4605	1.716e-07	1.716e-08	1.44416e-08
GOTERM_CC_DIRECT	GO:0005739~mitochondrion	42	19.7183	2.22733e-09	MT-ND6, GSK3B, HSP90AB1, MAOB, MAOA, GSTP1, PTEN, GHR, CASP9, MAPK9, CASP8, RXRA, ATP5F1B, ALDH1B1, AKT1, MAPK1, PRKACA, PPARGC1B, MAPK3, CPT1A, CDKN2A, BAD, MMP2, PRKCA, MAPK14, SOD2, SIRT1, GCK, MAPK12, ESR2, NFKB1, SOD1, RAD51, CYP24A1, CAT, BCL2, CDK1, BAX, PIN1, RAF1, CRYAB, TP53	213	1410	20163	2.81972	8.99841e-07	8.18038e-08	6.88448e-08
GOTERM_CC_DIRECT	GO:0005615~extracellular space	49	23.0047	8.02342e-09	ACHE, PRSS1, CXCL8, IFNA1, AKR1B1, PLAT, MSLN, TNF, CTSS, ICAM1, GHR, CA2, CHEK1, TIMP2, TIMP1, MMP2, APOA1, PCOLCE, F2, MMP9, ACE2, F7, IL1B, CAT, DPEP1, TFF1, GSTP1, CD5L, PON1, PDGFA, KLK3, EGFR, INS, CCL2, APOB, TGFB2, TGFB1, VCAM1, F10, IFNB1, FN1, IGF1, SELE, SOD1, VEGFA, SELP, IL4, GH1, IL6	213	1906	20163	2.4336	3.24146e-06	2.70122e-07	2.2733e-07
GOTERM_CC_DIRECT	GO:0005634~nucleus	100	46.9484	3.29518e-08	MDC1, AHR, MKI67, IGF1R, MT2A, CHEK2, CHEK1, KDR, AKT1, EP300, PRKACA, PRKCA, CDC25C, AR, BTK, PGR, TP53, CFTR, KLK3, ADRB2, HIF1A, CCNB1, DRD1, LTA4H, PPARGC1B, MAP2K5, BARD1, JUN, TGFB1, CBX4, GADD45A, PLK1, TYR, ESR1, ESR2, NFKB1, NFKBIA, EIF6, TDP1, CDK2, BCL2, MDM2, CDK1, PIN1, ATM, CALM1, BAP1, TOP2A, ACHE, GSK3B, CDKN1A, CDKN1B, HSP90AB1, PTEN, ADRA1B, ADRA1A, CASP9, GHR, CASP3, NCOA1, NCO…	213	5848	20163	1.61871	1.33124e-05	1.02404e-06	8.61816e-07
GOTERM_CC_DIRECT	GO:0099055~integral component of postsynaptic membrane	9	4.22535	5.65272e-08	CHRM2, ADORA1, HTR3A, DRD1, HTR2A, OPRM1, ADRA1A, SLC6A3, SLC6A4	213	51	20163	16.7051	2.28367e-05	1.63121e-06	1.3728e-06
GOTERM_CC_DIRECT	GO:0043005~neuron projection	19	8.92019	6.27817e-08	NCOA1, GABRA2, GABRA1, CHRNA2, GABRA5, CHRNA7, GABRA3, PTEN, HTR3A, FOS, OPRM1, PTGS2, SLC6A3, SLC6A4, PTGS1, GLRA1, CASP8, MAP2, PIN1	213	364	20163	4.94115	2.53635e-05	1.69092e-06	1.42305e-06
GOTERM_CC_DIRECT	GO:0045121~membrane raft	16	7.51174	7.2142e-08	CAV1, OPRM1, SELE, TNF, SLC6A3, EGFR, SLC6A4, ICAM1, DPP4, ACE2, LDHB, CASP8, CASP3, KDR, BTK, FAS	213	251	20163	6.03423	2.91449e-05	1.82159e-06	1.53302e-06
GOTERM_CC_DIRECT	GO:0045211~postsynaptic membrane	13	6.10329	1.06991e-07	CHRM2, GABRA2, CHRM3, GRIA2, GABRA1, CHRM1, CHRNA2, GABRA5, CHRNA7, F2R, PTEN, HTR3A, GLRA1	213	157	20163	7.83825	4.32234e-05	2.54261e-06	2.13982e-06
GOTERM_CC_DIRECT	GO:0005788~endoplasmic reticulum lumen	17	7.98122	1.72092e-07	F10, MTTP, FN1, PDGFA, APOA1, F2, PTGS2, MSLN, INS, ACE2, F7, IL6, MAPK1, TIMP1, P4HB, APOB, MAPK3	213	307	20163	5.24187	6.95228e-05	3.86251e-06	3.25063e-06
GOTERM_CC_DIRECT	GO:0043025~neuronal cell body	19	8.92019	2.3805e-07	CHRM2, GABRA2, GRIA2, TGFB2, TGFB1, HSP90AB1, HTR3A, HTR2A, TNF, SLC6A3, SOD1, IGF1R, GHR, GLRA1, MAP2, CASP3, TIMP2, ADORA1, APOB	213	398	20163	4.51904	9.61674e-05	5.06169e-06	4.25984e-06
GOTERM_CC_DIRECT	GO:0005769~early endosome	15	7.04225	2.15825e-06	PTPN1, VCAM1, F2R, CXCR4, APOA1, ECE1, ADRB2, ERBB2, KDR, MAPK1, APOB, LDLR, TLR4, CFTR, MAPK3	213	286	20163	4.96479	0.000871553	4.35966e-05	3.66902e-05
GOTERM_CC_DIRECT	GO:0098794~postsynapse	10	4.69484	2.85574e-06	GABRA2, GSK3B, GABRA1, GRIA2, GABRA5, CHRNA7, GABRA3, AKT1, PLAT, RHOA	213	112	20163	8.45196	0.00115305	5.4939e-05	4.62358e-05
GOTERM_CC_DIRECT	GO:0045202~synapse	19	8.92019	3.18603e-06	CHRM2, GABRA2, ACHE, CHRM3, GABRA1, CHRM1, CHRNA2, GABRA5, CHRNA7, F2R, GABRA3, PTEN, HTR3A, EGFR, SLC6A4, GLRA1, MDM2, ADORA1, MAPK1	213	477	20163	3.7706	0.00128633	5.66565e-05	4.76813e-05
GOTERM_CC_DIRECT	GO:0043235~receptor complex	13	6.10329	3.2255e-06	ITGB5, MTTP, ADRB2, EGFR, IGF1R, GHR, RXRA, ERBB2, KDR, LEPR, PPARG, LDLR, TLR4	213	216	20163	5.69725	0.00130225	5.66565e-05	4.76813e-05
GOTERM_CC_DIRECT	GO:0048471~perinuclear region of cytoplasm	24	11.2676	4.90493e-06	KCNH2, ACHE, CDKN1A, HSP90AB1, UGT1A1, NOS2, STAT1, CAV1, AKR1B1, ECE1, PRKCA, TYR, CDC25C, SELE, EGFR, HDAC6, RAD51, GLB1, ERBB2, BTK, PPARG, SCN5A, PRKACA, TLR4	213	754	20163	3.01311	0.00197963	8.25662e-05	6.94864e-05
GOTERM_CC_DIRECT	GO:0009897~external side of plasma membrane	18	8.4507	5.29805e-06	GRIA2, VCAM1, CXCR4, ECE1, F2, SELE, TNF, ICAM1, GHR, SELP, FCER2, GLRA1, KDR, LEPR, FAS, P4HB, LDLR, TLR4	213	446	20163	3.82044	0.00213813	8.56166e-05	7.20535e-05
GOTERM_CC_DIRECT	GO:0005667~transcription factor complex	13	6.10329	5.6294e-06	NCOA1, NCOA2, JUN, STAT3, AHR, FOS, HIF1A, ESR1, RELA, RXRA, CDK2, EP300, TP53	213	228	20163	5.39739	0.0022717	8.74722e-05	7.36152e-05
GOTERM_CC_DIRECT	GO:1904813~ficolin-1-rich granule lumen	10	4.69484	6.61572e-06	HSP90AB1, GLB1, GSTP1, CAT, TIMP2, MAPK1, LTA4H, MAPK14, MMP9, CTSS	213	124	20163	7.63403	0.00266919	9.89907e-05	8.3309e-05
GOTERM_CC_DIRECT	GO:0030424~axon	15	7.04225	2.31287e-05	GABRA2, GSK3B, TGFB2, TGFB1, STAT1, HTR3A, HTR2A, OPRM1, SLC6A3, RHOA, HDAC6, IGF1R, CA2, MAPK1, CRYAB	213	352	20163	4.03389	0.00930058	0.000333714	0.000280848
GOTERM_CC_DIRECT	GO:0031093~platelet alpha granule lumen	7	3.28638	7.36328e-05	TGFB2, TGFB1, FN1, PDGFA, TIMP1, IGF1, VEGFA	213	67	20163	9.89006	0.0293106	0.00102578	0.000863281
GOTERM_CC_DIRECT	GO:0030669~clathrin-coated endocytic vesicle membrane	7	3.28638	9.42454e-05	CHRM2, TYRP1, ADRB2, APOB, LDLR, EGFR, CFTR	213	70	20163	9.4662	0.0373611	0.00126917	0.00106811
GOTERM_CC_DIRECT	GO:0070062~extracellular exosome	43	20.1878	0.00010968	HSP90AB1, ITGB5, HPGD, GSTP1, PON1, AKR1B1, CXCR4, PLAT, ECE1, KLK3, GPT, PTGS1, ICAM1, DPP4, LDHB, ATP5F1B, CA2, LTA4H, TIMP1, APOB, PRKACA, VCAM1, FN1, APOA1, AHSA1, PRKCA, PCOLCE, F2, SOD2, MMP9, RHOA, SOD1, ACE2, FCER2, EIF6, GLB1, CAT, CDK1, BAX, DPEP1, FAS, P4HB, CRYAB	213	2217	20163	1.83602	0.0433458	0.00142938	0.00120295
GOTERM_CC_DIRECT	GO:0098978~glutamatergic synapse	14	6.57277	0.000148992	CHRM2, CHRM3, GSK3B, CHRM1, STAT3, PLAT, HTR3A, HTR2A, MAPK14, ADRA1A, RHOA, RELA, PIN1, DRD1	213	368	20163	3.60127	0.0584213	0.00188103	0.00158304
GOTERM_CC_DIRECT	GO:0034707~chloride channel complex	6	2.8169	0.000176764	GABRA2, GLRA1, GABRA1, GABRA5, GABRA3, CFTR	213	50	20163	11.3594	0.0689282	0.00216402	0.0018212
GOTERM_CC_DIRECT	GO:0090575~RNA polymerase II transcription factor complex	8	3.75587	0.00019368	NCOA1, JUN, RXRA, STAT1, STAT3, PPARG, FOS, HIF1A	213	113	20163	6.70173	0.0752706	0.00230137	0.0019368
GOTERM_CC_DIRECT	GO:0016323~basolateral plasma membrane	11	5.16432	0.000200657	CHRM3, HSP90AB1, HPGD, CA2, CAV1, ERBB2, MTTP, LEPR, ADORA1, LDLR, EGFR	213	235	20163	4.43099	0.0778742	0.00231616	0.00194924
GOTERM_CC_DIRECT	GO:0000785~chromatin	25	11.7371	0.000229918	HDAC2, AHR, HIF1A, RELA, RXRA, CHEK1, NCOA1, NCOA2, JUN, STAT1, PLK1, STAT3, FOS, ESR1, SIRT1, ESR2, NFKB1, PML, AR, RAD51, NCOR1, PPARG, PGR, PPARA, TP53	213	1032	20163	2.29317	0.0887133	0.0025802	0.00217145
GOTERM_CC_DIRECT	GO:0099060~integral component of postsynaptic specialization membrane	5	2.34742	0.000262721	GABRA2, GLRA1, GABRA1, GABRA5, GABRA3	213	30	20163	15.777	0.100713	0.00286863	0.0024142
GOTERM_CC_DIRECT	GO:0032590~dendrite membrane	5	2.34742	0.000299174	GABRA2, GABRA1, GABRA5, GABRA3, OPRM1	213	31	20163	15.2681	0.113863	0.00318069	0.00267682
GOTERM_CC_DIRECT	GO:0005783~endoplasmic reticulum	25	11.7371	0.000671872	MTTP, HMGCR, PTGS2, CYP19A1, GLRA1, ADORA1, KDR, SCN5A, PTPN1, VCAM1, UGT1A1, HSD3B2, CAV1, HSD3B1, AHSA1, PRKCA, FOS, OPRM1, LARS1, CAT, BCL2, BAX, PLIN2, P4HB, TP53	213	1112	20163	2.12819	0.237786	0.0069599	0.00585734
GOTERM_CC_DIRECT	GO:0000307~cyclin-dependent protein kinase holoenzyme complex	5	2.34742	0.000732348	CCNA2, CDKN1A, CCNB1, CDK2, CDK1	213	39	20163	12.1362	0.256195	0.00739671	0.00622496
GOTERM_CC_DIRECT	GO:0005741~mitochondrial outer membrane	9	4.22535	0.000896667	CPT1A, CASP8, MAOB, MAOA, BAD, BCL2, BAX, PGR, RAF1	213	189	20163	4.50771	0.304007	0.00883545	0.00743578
GOTERM_CC_DIRECT	GO:1902711~GABA-A receptor complex	4	1.87793	0.000980664	GABRA2, GABRA1, GABRA5, GABRA3	213	19	20163	19.9288	0.327251	0.00943305	0.00793871
GOTERM_CC_DIRECT	GO:0098982~GABA-ergic synapse	6	2.8169	0.00103085	GABRA2, GABRA1, GABRA5, GABRA3, DRD1, ADRA1A	213	73	20163	7.78044	0.340768	0.00968523	0.00815093
GOTERM_CC_DIRECT	GO:0043231~intracellular membrane-bounded organelle	21	9.85915	0.00132873	CDKN1B, HSD3B2, PON1, HSD3B1, TYR, CYP3A4, ADRA1A, RHOA, CTSS, PTGS1, IGF1R, GLRA1, ALDH1B1, GLB1, TDP1, CAT, CHEK1, ATM, PPARG, APOB, BUB1	213	899	20163	2.21124	0.415598	0.0122002	0.0102675
GOTERM_CC_DIRECT	GO:0034774~secretory granule lumen	7	3.28638	0.00136855	HSP90AB1, GSTP1, CAT, APOA1, MAPK14, NFKB1, INS	213	115	20163	5.76203	0.424934	0.0122865	0.0103401
GOTERM_CC_DIRECT	GO:0097443~sorting endosome	3	1.40845	0.00160521	PTPN1, KDR, LDLR	213	6	20163	47.331	0.477445	0.0140979	0.0118646
GOTERM_CC_DIRECT	GO:0005925~focal adhesion	13	6.10329	0.00176738	MDC1, ITGB5, CAV1, OPRM1, RHOA, EGFR, SLC6A4, ICAM1, DPP4, CAT, MAPK1, P4HB, MAPK3	213	422	20163	2.91613	0.510637	0.0151919	0.0127853
GOTERM_CC_DIRECT	GO:0031264~death-inducing signaling complex	3	1.40845	0.00223174	CASP8, CASP3, FAS	213	7	20163	40.5694	0.594498	0.0185973	0.0156512
GOTERM_CC_DIRECT	GO:0000781~chromosome, telomeric region	8	3.75587	0.00225562	HDAC2, RAD51, CHEK2, CHEK1, CDK2, CDK1, ATM, PML	213	171	20163	4.42863	0.5984	0.0185973	0.0156512
GOTERM_CC_DIRECT	GO:0000228~nuclear chromosome	5	2.34742	0.0023252	TOP2A, JUN, RAD51, BIRC5, TOP1	213	53	20163	8.93037	0.609557	0.0187876	0.0158114
GOTERM_CC_DIRECT	GO:0000793~condensed chromosome	4	1.87793	0.00278268	TOP2A, RAD51, CDK2, MKI67	213	27	20163	14.024	0.675598	0.0220432	0.0185512
GOTERM_CC_DIRECT	GO:0030425~dendrite	13	6.10329	0.0033909	CHRM2, GABRA2, CHRM3, GRIA2, GSK3B, CHRM1, STAT1, HTR2A, OPRM1, HDAC6, GLRA1, MAP2, ADORA1	213	457	20163	2.69279	0.746465	0.0263447	0.0221713
GOTERM_CC_DIRECT	GO:0072562~blood microparticle	7	3.28638	0.00422099	PRSS1, TGFB1, PON1, CD5L, FN1, APOA1, F2	213	144	20163	4.60162	0.818933	0.0321751	0.0270781
GOTERM_CC_DIRECT	GO:0010008~endosome membrane	9	4.22535	0.00452385	ERBB2, TYRP1, ADRB2, APOB, TLR4, LDLR, EGFR, CFTR, SLC6A4	213	245	20163	3.47738	0.839872	0.0338451	0.0284835
GOTERM_CC_DIRECT	GO:0005764~lysosome	10	4.69484	0.00470287	LARS1, IL1B, CAT, CXCR4, ADRB2, TYR, LDLR, CTSS, SOD1, GFAP	213	301	20163	3.14492	0.851094	0.0345447	0.0290723
GOTERM_CC_DIRECT	GO:0005796~Golgi lumen	6	2.8169	0.0048595	F7, TGFB1, F10, PDGFA, F2, INS	213	104	20163	5.46127	0.860267	0.0350578	0.0295041
GOTERM_CC_DIRECT	GO:0016605~PML body	6	2.8169	0.00526588	RAD51, CHEK2, PTEN, SIRT1, TP53, PML	213	106	20163	5.35822	0.881523	0.0373231	0.0314105
GOTERM_CC_DIRECT	GO:0043209~myelin sheath	4	1.87793	0.0053941	CA2, ERBB2, BCL2, CALM1	213	34	20163	11.1367	0.887535	0.0375727	0.0316206
GOTERM_CC_DIRECT	GO:0005768~endosome	10	4.69484	0.00583673	CDKN1B, CAV1, CDK2, KDR, ECE1, ADRB2, OPRM1, JAK3, RHOA, EGFR	213	311	20163	3.04379	0.906046	0.0387749	0.0326324
GOTERM_CC_DIRECT	GO:0016324~apical plasma membrane	11	5.16432	0.005839	DPP4, ACE2, HSP90AB1, CAV1, ERBB2, PTEN, FN1, DPEP1, ADRB2, EGFR, CFTR	213	369	20163	2.8219	0.906133	0.0387749	0.0326324
GOTERM_CC_DIRECT	GO:0032839~dendrite cytoplasm	4	1.87793	0.00585463	MAP2, MAPK1, OPRM1, SOD1	213	35	20163	10.8185	0.906727	0.0387749	0.0326324
GOTERM_CC_DIRECT	GO:0030666~endocytic vesicle membrane	5	2.34742	0.00666467	ACE2, GRIA2, NOS3, CAV1, MDM2	213	71	20163	6.66634	0.932898	0.0434278	0.0365482
GOTERM_CC_DIRECT	GO:0016604~nuclear body	10	4.69484	0.00826756	NCOA2, MDC1, CDKN1A, CBX4, LARS1, MDM2, FAS, MKI67, HIF1A, TP53	213	329	20163	2.87726	0.965055	0.0530174	0.0446186
GOTERM_CC_DIRECT	GO:0043197~dendritic spine	7	3.28638	0.00855774	GRIA2, PTEN, ADORA1, DRD1, PRKACA, CRYAB, RHOA	213	167	20163	3.96787	0.968952	0.0540208	0.045463
GOTERM_CC_DIRECT	GO:0031982~vesicle	7	3.28638	0.00882178	F7, GSTP1, MTTP, AKT1, ECE1, CALM1, RHOA	213	168	20163	3.94425	0.972119	0.0541249	0.0455507
GOTERM_CC_DIRECT	GO:0045177~apical part of cell	5	2.34742	0.00884219	VCAM1, CA2, DPEP1, PLAT, LDLR	213	77	20163	6.14688	0.97235	0.0541249	0.0455507
GOTERM_CC_DIRECT	GO:0034362~low-density lipoprotein particle	3	1.40845	0.00921349	APOA1, APOB, LDLR	213	14	20163	20.2847	0.976234	0.0555559	0.046755
GOTERM_CC_DIRECT	GO:0005794~Golgi apparatus	21	9.85915	0.0107487	ACHE, VCAM1, NOS3, CAV1, MTTP, F2R, ADRB2, OPRM1, MSLN, ESR1, PTGS1, GLB1, CHEK2, CAT, KDR, MAPK1, RAF1, CRYAB, LDLR, TLR4, MAPK3	213	1086	20163	1.83048	0.987298	0.0638602	0.0537437
GOTERM_CC_DIRECT	GO:0005876~spindle microtubule	4	1.87793	0.0110574	PLK1, CDK1, BIRC5, CALM1	213	44	20163	8.60563	0.988802	0.0641495	0.0539872
GOTERM_CC_DIRECT	GO:0005789~endoplasmic reticulum membrane	20	9.38967	0.011115	CHRM3, GRIA2, UGT1A1, HSD3B2, CAV1, HSD3B1, HMGCR, CYP3A4, PTGS2, CYP19A1, RHOA, EGFR, PTGS1, CYP21A2, BCL2, CDK1, BAX, DRD1, APOB, CFTR	213	1017	20163	1.86159	0.989063	0.0641495	0.0539872
GOTERM_CC_DIRECT	GO:0005758~mitochondrial intermembrane space	5	2.34742	0.0150327	HSD3B2, HSD3B1, CAT, CDC25C, SOD1	213	90	20163	5.259	0.9978	0.0834	0.0701881
GOTERM_CC_DIRECT	GO:0031904~endosome lumen	3	1.40845	0.0150698	GH1, APOB, INS	213	18	20163	15.777	0.997833	0.0834	0.0701881
GOTERM_CC_DIRECT	GO:0031143~pseudopodium	3	1.40845	0.0150698	MAPK1, RAF1, MAPK3	213	18	20163	15.777	0.997833	0.0834	0.0701881
GOTERM_CC_DIRECT	GO:0005770~late endosome	6	2.8169	0.0181969	F2R, MAPK1, CXCR4, LDLR, CTSS, MAPK3	213	144	20163	3.94425	0.9994	0.0993453	0.0836075
GOTERM_CC_DIRECT	GO:0030141~secretory granule	5	2.34742	0.0186233	TGFB1, IL1B, KLK3, PLAT, VEGFA	213	96	20163	4.93031	0.999497	0.100318	0.0844257
GOTERM_CC_DIRECT	GO:1904724~tertiary granule lumen	4	1.87793	0.0201416	TIMP2, LTA4H, MMP9, CTSS	213	55	20163	6.88451	0.999731	0.105639	0.088904
GOTERM_CC_DIRECT	GO:0031410~cytoplasmic vesicle	9	4.22535	0.0205266	CAV1, ERBB2, BTK, CXCR4, APOA1, ATM, HTR2A, RHOA, SOD1	213	321	20163	2.65407	0.99977	0.105639	0.088904
GOTERM_CC_DIRECT	GO:0033256~I-kappaB/NF-kappaB complex	2	0.938967	0.0209186	NFKBIA, NFKB1	213	2	20163	94.662	0.999805	0.105639	0.088904
GOTERM_CC_DIRECT	GO:0070195~growth hormone receptor complex	2	0.938967	0.0209186	GHR, GH1	213	2	20163	94.662	0.999805	0.105639	0.088904
GOTERM_CC_DIRECT	GO:0097125~cyclin B1-CDK1 complex	2	0.938967	0.0209186	CCNB1, CDK1	213	2	20163	94.662	0.999805	0.105639	0.088904
GOTERM_CC_DIRECT	GO:0005759~mitochondrial matrix	10	4.69484	0.0216684	PTPN1, CCNB1, RAD51, ATP5F1B, ALDH1B1, CDKN2A, CDK1, SOD2, TP53, SOD1	213	388	20163	2.43974	0.999857	0.108074	0.0909536
GOTERM_CC_DIRECT	GO:0017053~transcriptional repressor complex	4	1.87793	0.028693	JUN, NCOR1, MDM2, TP53	213	63	20163	6.01028	0.999992	0.141365	0.118971
GOTERM_CC_DIRECT	GO:0034364~high-density lipoprotein particle	3	1.40845	0.0325051	PON1, APOA1, APOB	213	27	20163	10.518	0.999998	0.158217	0.133153
GOTERM_CC_DIRECT	GO:0016607~nuclear speck	10	4.69484	0.0332436	BARD1, AR, CBX4, GADD45A, PIN1, CDC25C, RAF1, MAPK14, PRKACA, HIF1A	213	419	20163	2.25924	0.999999	0.159886	0.134557
GOTERM_CC_DIRECT	GO:0016020~membrane	37	17.3709	0.0336621	ACHE, CHRM1, HSP90AB1, PDGFA, ECE1, ADRB2, MKI67, MSLN, TNF, CYP19A1, EGFR, PIK3CG, IGF1R, ICAM1, DPP4, LDHB, CCNB1, ATP5F1B, LEPR, PRKACA, JAK3, LDLR, BUB1, CPT1A, VCAM1, CAV1, PRKCA, FOS, ESR1, VEGFA, NCOR1, CAT, BCL2, CDK1, BAX, FAS, CFTR	213	2518	20163	1.39098	0.999999	0.159994	0.134649
GOTERM_CC_DIRECT	GO:0043204~perikaryon	6	2.8169	0.0354945	GLRA1, MAPK1, OPRM1, TOP1, CRYAB, HDAC6	213	172	20163	3.30216	1	0.166742	0.140327
GOTERM_CC_DIRECT	GO:0005902~microvillus	4	1.87793	0.0402626	TGFB1, VCAM1, CA2, PDGFA	213	72	20163	5.259	1	0.186967	0.157348
GOTERM_CC_DIRECT	GO:0035867~alphav-beta3 integrin-IGF-1-IGF1R complex	2	0.938967	0.0414016	IGF1, IGF1R	213	4	20163	47.331	1	0.190071	0.159961
GOTERM_CC_DIRECT	GO:0030496~midbody	6	2.8169	0.0426806	PLK1, CDK1, PIN1, BIRC5, SAFB, RHOA	213	181	20163	3.13797	1	0.193741	0.16305
GOTERM_CC_DIRECT	GO:0016021~integral component of membrane	69	32.3944	0.0483191	MT-ND6, CHRM2, ACHE, GSK3B, ADRA1D, ECE1, ADRA1B, ADRA1A, TNF, SLC6A3, SLC6A4, IGF1R, ICAM1, GHR, ADORA1, LEPR, SCN5A, KCNH2, CPT1A, UGT1A1, F2R, HTR3A, OPRM1, ACE2, FCER2, AR, AGTR1, TLR4, TP53, CFTR, GRIA2, PTGFR, HDAC2, CHRNA2, MAOB, MAOA, PTGER1, PTGER2, CHRNA7, TYRP1, FPR1, CXCR4, ADRB2, HMGCR, CYP3A4, CYP19A1, HDAC6, EGFR, DPP4, GLRA1, ERBB2, LDLR, GABRA2, PTPN1, GABRA1, VCAM1, HSD3B2, GABR…	213	5395	20163	1.21069	1	0.216899	0.182539
GOTERM_CC_DIRECT	GO:0035976~transcription factor AP-1 complex	2	0.938967	0.0514826	JUN, FOS	213	5	20163	37.8648	1	0.226076	0.190262
GOTERM_CC_DIRECT	GO:0097124~cyclin A2-CDK2 complex	2	0.938967	0.0514826	CCNA2, CDK2	213	5	20163	37.8648	1	0.226076	0.190262
GOTERM_CC_DIRECT	GO:0032279~asymmetric synapse	2	0.938967	0.0614581	CHRM2, GRIA2	213	6	20163	31.554	1	0.258636	0.217664
GOTERM_CC_DIRECT	GO:0031265~CD95 death-inducing signaling complex	2	0.938967	0.0614581	CASP8, FAS	213	6	20163	31.554	1	0.258636	0.217664
GOTERM_CC_DIRECT	GO:0000152~nuclear ubiquitin ligase complex	2	0.938967	0.0614581	BARD1, RAD51	213	6	20163	31.554	1	0.258636	0.217664
GOTERM_CC_DIRECT	GO:0034363~intermediate-density lipoprotein particle	2	0.938967	0.0614581	APOA1, APOB	213	6	20163	31.554	1	0.258636	0.217664
GOTERM_CC_DIRECT	GO:0030868~smooth endoplasmic reticulum membrane	2	0.938967	0.0713291	HSD3B2, HSD3B1	213	7	20163	27.0463	1	0.297082	0.25002
GOTERM_CC_DIRECT	GO:0031966~mitochondrial membrane	5	2.34742	0.0797228	MT-ND6, ATP5F1B, HSD3B2, PRKCA, CALM1	213	154	20163	3.07344	1	0.328653	0.276589
GOTERM_CC_DIRECT	GO:0034366~spherical high-density lipoprotein particle	2	0.938967	0.0810969	PON1, APOA1	213	8	20163	23.6655	1	0.330941	0.278514
GOTERM_CC_DIRECT	GO:0000118~histone deacetylase complex	3	1.40845	0.0842889	HDAC2, NCOR1, HDAC6	213	46	20163	6.17361	1	0.337156	0.283745
GOTERM_CC_DIRECT	GO:0032993~protein-DNA complex	3	1.40845	0.0842889	EP300, FOS, TOP1	213	46	20163	6.17361	1	0.337156	0.283745
GOTERM_CC_DIRECT	GO:0030315~T-tubule	3	1.40845	0.0906401	SCN5A, ADRA1A, IGF1R	213	48	20163	5.91637	1	0.352577	0.296723
GOTERM_CC_DIRECT	GO:0044294~dendritic growth cone	2	0.938967	0.0907623	HSP90AB1, MAP2	213	9	20163	21.036	1	0.352577	0.296723
GOTERM_CC_DIRECT	GO:0034751~aryl hydrocarbon receptor complex	2	0.938967	0.0907623	HSP90AB1, AHR	213	9	20163	21.036	1	0.352577	0.296723
GOTERM_CC_DIRECT	GO:0030054~cell junction	6	2.8169	0.0920588	ITGB5, KDR, DPEP1, CXCR4, RHOA, EGFR	213	227	20163	2.50208	1	0.354207	0.298095
GOTERM_CC_DIRECT	GO:0042470~melanosome	4	1.87793	0.0947409	HSP90AB1, TYRP1, P4HB, TYR	213	103	20163	3.67619	1	0.361088	0.303886
GOTERM_CC_DIRECT	GO:0042383~sarcolemma	4	1.87793	0.0968368	VCAM1, CAV1, SCN5A, OPRM1	213	104	20163	3.64085	1	0.365627	0.307706

## Sheet: GM
Category	Term	Count	%	PValue	Genes	List Total	Pop Hits	Pop Total	Fold Enrichment	Bonferroni	Benjamini	FDR
GOTERM_MF_DIRECT	GO:0019899~enzyme binding	41	19.2488	3.15178e-27	TOP2A, HDAC2, PTEN, CYP3A4, PTGS2, HIF1A, RELA, HDAC6, EGFR, RXRA, AKT1, SCN5A, NCOA1, PTPN1, JUN, TGFB1, UGT1A1, CBX4, STAT1, CAV1, FN1, APOA1, PRKCA, MAPK14, SOD2, ESR1, SIRT1, ESR2, NFKB1, NFKBIA, AR, RAD51, CAT, MDM2, BIRC5, PPARG, PGR, P4HB, RAF1, TP53, CFTR	213	382	18765	9.45561	2.17788e-24	2.17788e-24	1.91628e-24
GOTERM_MF_DIRECT	GO:0042802~identical protein binding	69	32.3944	1.7734e-21	HSP90AB1, PTEN, ADRA1D, HTR2A, TNF, PIK3CG, SLC6A4, IGF1R, GHR, CASP9, CASP8, CHEK2, KDR, LEPR, AKT1, KCNH2, CPT1A, APOA1, FOS, MMP9, SIRT1, ACE2, CAT, BTK, BIRC5, PPARG, PGR, RAF1, CRYAB, TLR4, TP53, MAOB, HPGD, PDGFA, ADRB2, HMGCR, EGFR, RELA, INS, DPP4, GLRA1, LDHB, RXRA, ERBB2, MAPK1, LDLR, MAPK3, JUN, TGFB1, STAT1, CAV1, PLK1, STAT3, FN1, TYR, SOD2, ESR1, NFKB1, PML, GFAP, SOD1, VEGFA, NFKBI…	213	1693	18765	3.59055	1.22542e-18	6.12709e-19	5.39113e-19
GOTERM_MF_DIRECT	GO:0019901~protein kinase binding	29	13.615	2.7743e-12	GSK3B, CDKN1A, CDKN1B, HSP90AB1, GSTP1, PTEN, HIF1A, RELA, EGFR, GHR, CASP9, CCNB1, CHEK2, AKT1, SCN5A, PRKACA, PTPN1, SYK, CDKN2A, BAD, CAV1, PLK1, STAT3, CDC25C, ESR1, RHOA, CCNA2, CALM1, TP53	213	499	18765	5.11996	1.91707e-09	6.39013e-10	5.62257e-10
GOTERM_MF_DIRECT	GO:0005515~protein binding	186	87.3239	4.38442e-12	CHRM3, MDC1, CHRM1, PLAT, AHR, MKI67, TNF, ICAM1, IGF1R, MT2A, CHEK2, CHEK1, LEPR, ADORA1, KDR, AKT1, EP300, PRKACA, KCNH2, F2R, PRKCA, PCOLCE, CDC25C, AR, ACE2, LARS1, BTK, AGTR1, DPEP1, PGR, RAF1, TP53, CFTR, GRIA2, MAOB, MAOA, CHRNA7, MTTP, FPR1, PDGFA, KLK3, ADRB2, HIF1A, DPP4, LDHB, CCNB1, MAP2, DRD1, LTA4H, APOB, MAP2K5, BARD1, TGFB2, JUN, TGFB1, CBX4, GADD45A, CAV1, PLK1, FN1, IGF1, TYR, S…	213	12517	18765	1.30913	3.02961e-09	7.57409e-10	6.66433e-10
GOTERM_MF_DIRECT	GO:0042803~protein homodimerization activity	33	15.493	1.87451e-11	TOP2A, ACHE, HSP90AB1, CHRNA7, PON1, TYRP1, PDGFA, ECE1, AHR, ADRB2, PTGS2, RELA, GHR, DPP4, CHEK2, AKT1, BARD1, KCNH2, TGFB2, UGT1A1, NOS2, GADD45A, STAT1, STAT3, TYR, PML, VEGFA, GLB1, CAT, BCL2, BAX, BIRC5, CRYAB	213	705	18765	4.12376	1.29529e-08	2.59057e-09	2.2794e-09
GOTERM_MF_DIRECT	GO:0001223~transcription coactivator binding	10	4.69484	1.27325e-09	AR, STAT1, EP300, PGR, AHR, PPARA, HIF1A, ESR1, RELA, NFKB1	213	44	18765	20.0224	8.79813e-07	1.46636e-07	1.29022e-07
GOTERM_MF_DIRECT	GO:0008134~transcription factor binding	17	7.98122	1.79492e-09	JUN, HDAC2, CDKN2A, STAT3, AHR, FOS, HIF1A, ESR1, SIRT1, HDAC6, NFKBIA, AR, EP300, PPARG, PPARA, TP53, PPARGC1B	213	207	18765	7.23515	1.24029e-06	1.77184e-07	1.55902e-07
GOTERM_MF_DIRECT	GO:0030594~neurotransmitter receptor activity	12	5.6338	2.33901e-09	CHRM2, GABRA2, GLRA1, GABRA1, CHRM3, CHRM1, CHRNA2, GABRA5, CHRNA7, GABRA3, HTR3A, HTR2A	213	83	18765	12.7371	1.61626e-06	2.02032e-07	1.77765e-07
GOTERM_MF_DIRECT	GO:0046982~protein heterodimerization activity	21	9.85915	7.1917e-09	BARD1, TOP2A, UGT1A1, GADD45A, CAV1, MTTP, PDGFA, AHR, ADRA1B, HIF1A, ADRA1A, PML, ERBB2, ADORA1, BCL2, AGTR1, BAX, BIRC5, P4HB, TP53, TLR4	213	367	18765	5.04106	4.96946e-06	5.52163e-07	4.8584e-07
GOTERM_MF_DIRECT	GO:0031625~ubiquitin protein ligase binding	19	8.92019	1.17634e-08	KCNH2, GSK3B, CDKN1A, JUN, HSP90AB1, CXCR4, HIF1A, EGFR, RELA, PML, HDAC6, NFKBIA, CASP8, CHEK2, MDM2, BCL2, SCN5A, PRKACA, TP53	213	304	18765	5.50616	8.12845e-06	8.12849e-07	7.15213e-07
GOTERM_MF_DIRECT	GO:0004712~protein serine/threonine/tyrosine kinase activity	22	10.3286	2.02054e-08	GSK3B, SYK, PLK1, PRKCA, EGFR, PIK3CG, MAPK12, IGF1R, MAPK9, CHEK2, ERBB2, CHEK1, CDK2, KDR, BTK, CDK1, AKT1, ATM, RAF1, PRKACA, JAK3, BUB1	213	430	18765	4.50737	1.39618e-05	1.20129e-06	1.057e-06
GOTERM_MF_DIRECT	GO:0004674~protein serine/threonine kinase activity	21	9.85915	2.08618e-08	GSK3B, SYK, PLK1, PRKCA, MAPK14, PIK3CG, MAPK12, MAPK9, CHEK2, CHEK1, CDK2, CDK1, AKT1, MAPK1, ATM, TOP1, RAF1, PRKACA, BUB1, MAP2K5, MAPK3	213	391	18765	4.73164	1.44154e-05	1.20129e-06	1.057e-06
GOTERM_MF_DIRECT	GO:0005496~steroid binding	8	3.75587	3.47378e-08	AR, UGT1A1, SULT1E1, CYP21A2, PGR, CYP3A4, ESR1, ESR2	213	30	18765	23.493	2.40035e-05	1.80009e-06	1.58387e-06
GOTERM_MF_DIRECT	GO:0005178~integrin binding	14	6.57277	3.70897e-08	VCAM1, SYK, ITGB5, FN1, PRKCA, IGF1, EGFR, GFAP, ICAM1, FCER2, IL1B, TIMP2, KDR, P4HB	213	161	18765	7.66075	2.56286e-05	1.80009e-06	1.58387e-06
GOTERM_MF_DIRECT	GO:0002020~protease binding	12	5.6338	3.90758e-08	DPP4, GSK3B, CASP3, BCL2, TIMP2, FN1, TIMP1, TNF, TP53, LDLR, SLC6A3, INS	213	108	18765	9.78873	2.7001e-05	1.80009e-06	1.58387e-06
GOTERM_MF_DIRECT	GO:0004672~protein kinase activity	20	9.38967	6.29313e-08	GSK3B, SYK, PLK1, PRKCA, MAPK14, EGFR, PIK3CG, MAPK12, MAPK9, CHEK2, ERBB2, CHEK1, CDK2, CDK1, CCL2, AKT1, RAF1, PRKACA, BUB1, MAP2K5	213	378	18765	4.6613	4.34846e-05	2.71785e-06	2.39139e-06
GOTERM_MF_DIRECT	GO:0004879~RNA polymerase II transcription factor activity, ligand-activated sequence-specific DNA binding	9	4.22535	1.54879e-07	AR, RXRA, STAT3, PGR, PPARG, AHR, PPARA, ESR1, ESR2	213	54	18765	14.6831	0.000107016	6.29538e-06	5.53921e-06
GOTERM_MF_DIRECT	GO:0016922~ligand-dependent nuclear receptor binding	8	3.75587	9.11933e-07	NCOA1, NCOA2, RXRA, NCOR1, STAT1, EP300, HIF1A, SIRT1	213	47	18765	14.9955	0.000629947	3.50081e-05	3.08031e-05
GOTERM_MF_DIRECT	GO:0019903~protein phosphatase binding	10	4.69484	9.76844e-07	GHR, CDKN1B, BAD, ERBB2, STAT3, PPARG, MAPK14, TP53, JAK3, EGFR	213	92	18765	9.57593	0.000674772	3.55263e-05	3.1259e-05
GOTERM_MF_DIRECT	GO:0044877~macromolecular complex binding	19	8.92019	1.10552e-06	NCOA1, CDKN1A, JUN, TGFB1, CDKN1B, CAV1, MTTP, FOS, ADRB2, HTR2A, SLC6A3, RELA, GLRA1, CASP8, CASP3, ATM, RAF1, PPARA, CRYAB	213	412	18765	4.0628	0.00076362	3.81955e-05	3.36077e-05
GOTERM_MF_DIRECT	GO:0003682~chromatin binding	20	9.38967	1.48357e-06	NCOA1, TOP2A, NCOA2, JUN, HDAC2, CBX4, FOS, SAFB, ESR1, EGFR, RELA, NFKB1, AR, RAD51, CDK1, EP300, PPARG, TOP1, TP53, BAP1	213	465	18765	3.78919	0.00102462	4.88164e-05	4.29528e-05
GOTERM_MF_DIRECT	GO:0061629~RNA polymerase II sequence-specific DNA binding transcription factor binding	13	6.10329	1.58256e-06	GSK3B, JUN, HDAC2, STAT3, AHR, FOS, HIF1A, AR, NCOR1, EP300, PPARG, PPARA, TP53	213	188	18765	6.09192	0.00109295	4.97067e-05	4.37361e-05
GOTERM_MF_DIRECT	GO:0019904~protein domain specific binding	15	7.04225	1.77282e-06	NCOA2, OPRM1, HIF1A, SIRT1, RHOA, CCNA2, IL1B, CHEK1, CDK2, MDM2, TOP1, SCN5A, CALM1, PPARA, PRKACA	213	262	18765	5.04381	0.00122427	5.27599e-05	4.64226e-05
GOTERM_MF_DIRECT	GO:0016301~kinase activity	14	6.57277	1.85677e-06	GSK3B, CDKN1A, CDKN1B, CDKN2A, PRKCA, EGFR, PIK3CG, MAPK9, CHEK2, ERBB2, BTK, AKT1, CALM1, BUB1	213	226	18765	5.45743	0.00128221	5.27599e-05	4.64226e-05
GOTERM_MF_DIRECT	GO:0030235~nitric-oxide synthase regulator activity	5	2.34742	1.90883e-06	HSP90AB1, AKT1, CALM1, ESR1, EGFR	213	9	18765	48.9437	0.00131813	5.27599e-05	4.64226e-05
GOTERM_MF_DIRECT	GO:0001618~virus receptor activity	9	4.22535	2.26892e-06	DPP4, ACE2, ITGB5, CDK1, CXCR4, HTR2A, LDLR, EGFR, ICAM1	213	76	18765	10.4327	0.00156659	6.03008e-05	5.30577e-05
GOTERM_MF_DIRECT	GO:0051721~protein phosphatase 2A binding	7	3.28638	2.39213e-06	PTPN1, STAT1, BCL2, AKT1, HMGCR, TP53, SLC6A3	213	35	18765	17.6197	0.0016516	6.12209e-05	5.38673e-05
GOTERM_MF_DIRECT	GO:0000976~transcription regulatory region sequence-specific DNA binding	14	6.57277	2.99983e-06	KCNH2, JUN, CBX4, STAT3, AHR, FOS, TNF, RELA, NFKB1, AR, NCOR1, RXRA, PPARG, TP53	213	236	18765	5.22619	0.00207074	7.40315e-05	6.51392e-05
GOTERM_MF_DIRECT	GO:0001540~beta-amyloid binding	9	4.22535	4.85576e-06	ACHE, GRIA2, TGFB2, CHRNA7, APOA1, ADRB2, CRYAB, TLR4, LDLR	213	84	18765	9.43913	0.00334971	0.000115701	0.000101803
GOTERM_MF_DIRECT	GO:0008270~zinc ion binding	27	12.6761	5.38992e-06	ECE1, HDAC6, GLRA1, MT2A, RXRA, CA2, TIMP2, EP300, LTA4H, TIMP1, PTPN1, MMP2, PRKCA, MMP9, ESR1, ESR2, PML, SOD1, ACE2, AR, MDM2, DPEP1, BIRC5, PPARG, PGR, PPARA, TP53	213	865	18765	2.7499	0.00371752	0.000124148	0.000109236
GOTERM_MF_DIRECT	GO:0004888~transmembrane signaling receptor activity	12	5.6338	9.96827e-06	GABRA2, GLRA1, CHRNA2, CHRNA7, ERBB2, LEPR, FAS, HTR3A, SELE, TLR4, EGFR, ICAM1	213	188	18765	5.62331	0.00686444	0.000222196	0.000195507
GOTERM_MF_DIRECT	GO:0004707~MAP kinase activity	5	2.34742	1.96052e-05	MAPK9, MAPK1, MAPK14, MAPK12, MAPK3	213	15	18765	29.3662	0.013456	0.000403964	0.000355441
GOTERM_MF_DIRECT	GO:0008083~growth factor activity	11	5.16432	1.96901e-05	IL4, GH1, IL6, TGFB2, TGFB1, PDGFA, TFF1, TIMP1, IGF1, F2, VEGFA	213	166	18765	5.83786	0.0135139	0.000403964	0.000355441
GOTERM_MF_DIRECT	GO:0005230~extracellular ligand-gated ion channel activity	6	2.8169	1.98767e-05	GABRA2, GABRA1, CHRNA2, GABRA5, CHRNA7, HTR3A	213	30	18765	17.6197	0.013641	0.000403964	0.000355441
GOTERM_MF_DIRECT	GO:0051059~NF-kappaB binding	6	2.8169	3.2204e-05	NFKBIA, GSK3B, HDAC2, CDKN2A, EP300, RELA	213	33	18765	16.0179	0.0220075	0.000635798	0.000559429
GOTERM_MF_DIRECT	GO:0003690~double-stranded DNA binding	9	4.22535	4.88637e-05	RXRA, RAD51, STAT1, TDP1, MAPK1, PPARG, TOP1, SAFB, EGFR	213	115	18765	6.89467	0.033202	0.000921389	0.000810715
GOTERM_MF_DIRECT	GO:0005102~receptor binding	16	7.51174	4.93363e-05	TGFB2, SYK, CAV1, F2R, STAT3, FN1, APOA1, PLAT, F2, SLC6A3, DPP4, F7, AR, CCL2, PGR, TLR4	213	398	18765	3.54165	0.0335176	0.000921389	0.000810715
GOTERM_MF_DIRECT	GO:0047485~protein N-terminus binding	9	4.22535	5.19806e-05	NCOA1, TGFB1, GADD45A, MDM2, ATM, CALM1, TP53, RELA, SLC6A3	213	116	18765	6.83524	0.0352821	0.000945226	0.000831689
GOTERM_MF_DIRECT	GO:0097718~disordered domain specific binding	6	2.8169	5.70152e-05	HSP90AB1, CDKN2A, MDM2, FN1, CALM1, TP53	213	37	18765	14.2863	0.0386326	0.00101019	0.000888852
GOTERM_MF_DIRECT	GO:0004252~serine-type endopeptidase activity	11	5.16432	6.50889e-05	DPP4, F7, PRSS1, F10, MMP2, CD5L, KLK3, PLAT, F2, MMP9, CTSS	213	191	18765	5.07374	0.0439814	0.00112441	0.000989351
GOTERM_MF_DIRECT	GO:0003707~steroid hormone receptor activity	5	2.34742	0.000118474	RXRA, PGR, PPARA, ESR1, ESR2	213	23	18765	19.1519	0.0786089	0.00199673	0.00175689
GOTERM_MF_DIRECT	GO:0005524~ATP binding	35	16.4319	0.000121469	TOP2A, GSK3B, HSP90AB1, MKI67, EGFR, PIK3CG, IGF1R, MAPK9, ATP5F1B, CHEK2, ERBB2, CHEK1, KDR, AKT1, MAPK1, PRKACA, JAK3, BUB1, MAP2K5, MAPK3, SYK, PLK1, PRKCA, MAPK14, GCK, MAPK12, RAD51, LARS1, CDK2, CDK1, BTK, ATM, TOP1, RAF1, CFTR	213	1540	18765	2.00224	0.080514	0.00199846	0.00175842
GOTERM_MF_DIRECT	GO:0048156~tau protein binding	6	2.8169	0.000148511	GSK3B, HSP90AB1, MAP2, EP300, PIN1, HDAC6	213	45	18765	11.7465	0.0975383	0.0023643	0.00208031
GOTERM_MF_DIRECT	GO:0002039~p53 binding	7	3.28638	0.000150549	GSK3B, CDKN2A, MDM2, EP300, HIF1A, SIRT1, TP53	213	71	18765	8.68578	0.0988082	0.0023643	0.00208031
GOTERM_MF_DIRECT	GO:0008503~benzodiazepine receptor activity	4	1.87793	0.000219407	GABRA2, GABRA1, GABRA5, GABRA3	213	11	18765	32.0359	0.140691	0.00329587	0.00289998
GOTERM_MF_DIRECT	GO:0005237~inhibitory extracellular ligand-gated ion channel activity	4	1.87793	0.000219407	GABRA2, GABRA1, GABRA5, GABRA3	213	11	18765	32.0359	0.140691	0.00329587	0.00289998
GOTERM_MF_DIRECT	GO:0051087~chaperone binding	8	3.75587	0.000253162	CDKN1B, FN1, BAX, AHSA1, BIRC5, TP53, CFTR, SOD1	213	110	18765	6.40717	0.160507	0.00364447	0.00320672
GOTERM_MF_DIRECT	GO:0004713~protein tyrosine kinase activity	8	3.75587	0.000253162	SYK, ERBB2, BTK, KDR, JAK3, EGFR, MAP2K5, IGF1R	213	110	18765	6.40717	0.160507	0.00364447	0.00320672
GOTERM_MF_DIRECT	GO:0004861~cyclin-dependent protein serine/threonine kinase inhibitor activity	4	1.87793	0.000290108	CDKN1A, CDKN1B, CDKN2A, CASP3	213	12	18765	29.3662	0.181674	0.00409112	0.00359971
GOTERM_MF_DIRECT	GO:0020037~heme binding	9	4.22535	0.00031042	CYP24A1, NOS2, CYP21A2, NOS3, CAT, CYP3A4, PTGS2, CYP19A1, PTGS1	213	150	18765	5.28592	0.193082	0.00429	0.00377471
GOTERM_MF_DIRECT	GO:0005125~cytokine activity	10	4.69484	0.000318766	IL4, IL6, TGFB2, TGFB1, IFNA1, IFNB1, IL1B, TIMP1, TNF, VEGFA	213	190	18765	4.63677	0.197724	0.00431897	0.00380019
GOTERM_MF_DIRECT	GO:0004714~transmembrane receptor protein tyrosine kinase activity	8	3.75587	0.00035043	SYK, ERBB2, BTK, KDR, JAK3, EGFR, MAP2K5, IGF1R	213	116	18765	6.07576	0.215093	0.00465668	0.00409734
GOTERM_MF_DIRECT	GO:0022851~GABA-gated chloride ion channel activity	4	1.87793	0.000374005	GABRA2, GABRA1, GABRA5, GABRA3	213	13	18765	27.1073	0.22778	0.00484058	0.00425915
GOTERM_MF_DIRECT	GO:0004937~alpha1-adrenergic receptor activity	3	1.40845	0.00037828	ADRA1D, ADRA1B, ADRA1A	213	3	18765	88.0986	0.230058	0.00484058	0.00425915
GOTERM_MF_DIRECT	GO:1904315~transmitter-gated ion channel activity involved in regulation of postsynaptic membrane potential	5	2.34742	0.000563009	GABRA2, GLRA1, GABRA1, GABRA5, GABRA3	213	34	18765	12.9557	0.322367	0.00707344	0.00622381
GOTERM_MF_DIRECT	GO:0008022~protein C-terminus binding	10	4.69484	0.000573582	TOP2A, MDC1, RAD51, ERBB2, FN1, EP300, PPARG, OPRM1, MKI67, SIRT1	213	206	18765	4.27663	0.327302	0.00707759	0.00622746
GOTERM_MF_DIRECT	GO:0001221~transcription cofactor binding	5	2.34742	0.000630075	RXRA, EP300, PPARG, FOS, ESR1	213	35	18765	12.5855	0.353071	0.00763828	0.0067208
GOTERM_MF_DIRECT	GO:0042826~histone deacetylase binding	8	3.75587	0.000695337	TOP2A, HDAC2, NCOR1, HSP90AB1, HIF1A, TP53, RELA, HDAC6	213	130	18765	5.42145	0.381616	0.0082841	0.00728905
GOTERM_MF_DIRECT	GO:0050998~nitric-oxide synthase binding	4	1.87793	0.000714219	CAV1, SCN5A, CALM1, SLC6A4	213	16	18765	22.0246	0.389637	0.00836484	0.00736009
GOTERM_MF_DIRECT	GO:0005254~chloride channel activity	6	2.8169	0.000836456	GABRA2, GLRA1, GABRA1, GABRA5, GABRA3, CFTR	213	65	18765	8.13218	0.439111	0.00963318	0.00847608
GOTERM_MF_DIRECT	GO:0005518~collagen binding	6	2.8169	0.000960355	ACHE, FN1, PDGFA, PCOLCE, MMP9, CTSS	213	67	18765	7.88943	0.485173	0.0108788	0.00957206
GOTERM_MF_DIRECT	GO:0004708~MAP kinase kinase activity	4	1.87793	0.00102353	MAPK1, MAPK14, MAP2K5, MAPK3	213	18	18765	19.5775	0.507183	0.0114074	0.0100372
GOTERM_MF_DIRECT	GO:0097110~scaffold protein binding	6	2.8169	0.00117111	KCNH2, CASP8, SYK, NOS3, SCN5A, MAPK3	213	70	18765	7.55131	0.555015	0.0127073	0.011181
GOTERM_MF_DIRECT	GO:0016491~oxidoreductase activity	10	4.69484	0.00117695	HPGD, MAOB, ALDH1B1, NOS2, MAOA, CYP21A2, NOS3, TYRP1, TYR, CYP3A4	213	228	18765	3.86397	0.556806	0.0127073	0.011181
GOTERM_MF_DIRECT	GO:0004890~GABA-A receptor activity	4	1.87793	0.00120536	GABRA2, GABRA1, GABRA5, GABRA3	213	19	18765	18.5471	0.565434	0.0128139	0.0112748
GOTERM_MF_DIRECT	GO:0004957~prostaglandin E receptor activity	3	1.40845	0.00124221	HPGD, PTGER1, PTGER2	213	5	18765	52.8592	0.576373	0.0130056	0.0114434
GOTERM_MF_DIRECT	GO:0051879~Hsp90 protein binding	5	2.34742	0.00150915	KDR, AHSA1, AHR, HIF1A, HDAC6	213	44	18765	10.0112	0.647819	0.0155645	0.013695
GOTERM_MF_DIRECT	GO:0003700~transcription factor activity, sequence-specific DNA binding	16	7.51174	0.00159738	JUN, STAT1, STAT3, AHR, FOS, HIF1A, ESR1, RELA, ESR2, NFKB1, AR, RXRA, PGR, PPARG, PPARA, TP53	213	553	18765	2.54896	0.66868	0.0162322	0.0142825
GOTERM_MF_DIRECT	GO:0008131~primary amine oxidase activity	3	1.40845	0.00184945	VCAM1, MAOB, MAOA	213	6	18765	44.0493	0.721727	0.0184443	0.0162288
GOTERM_MF_DIRECT	GO:0019789~SUMO transferase activity	4	1.87793	0.00186845	CBX4, CDKN2A, MDM2, PML	213	22	18765	16.0179	0.725364	0.0184443	0.0162288
GOTERM_MF_DIRECT	GO:0005158~insulin receptor binding	4	1.87793	0.00241524	PTPN1, IGF1, IGF1R, INS	213	24	18765	14.6831	0.811932	0.0235061	0.0206826
GOTERM_MF_DIRECT	GO:0016907~G-protein coupled acetylcholine receptor activity	3	1.40845	0.00256998	CHRM2, CHRM3, CHRM1	213	7	18765	37.7565	0.831048	0.0246647	0.0217021
GOTERM_MF_DIRECT	GO:0008013~beta-catenin binding	6	2.8169	0.00321952	GSK3B, AR, EP300, PIN1, ESR1, HDAC6	213	88	18765	6.00672	0.892286	0.0304752	0.0268147
GOTERM_MF_DIRECT	GO:0043565~sequence-specific DNA binding	11	5.16432	0.00425972	AR, HDAC2, RXRA, BCL2, PGR, PPARG, SAFB, PPARA, HIF1A, ESR1, ESR2	213	328	18765	2.95453	0.947647	0.0397765	0.0349987
GOTERM_MF_DIRECT	GO:0097200~cysteine-type endopeptidase activity involved in execution phase of apoptosis	3	1.40845	0.0043405	CASP9, CASP8, CASP3	213	9	18765	29.3662	0.950502	0.0399905	0.035187
GOTERM_MF_DIRECT	GO:0003677~DNA binding	26	12.2066	0.00533782	TOP2A, AHR, MKI67, RELA, MAPK1, EP300, NCOA1, JUN, CDKN2A, STAT1, STAT3, FOS, SOD2, ESR1, ESR2, NFKB1, PML, AR, RAD51, NCOR1, ATM, PPARG, PGR, TOP1, PPARA, TP53	213	1281	18765	1.78811	0.975235	0.0477092	0.0419785
GOTERM_MF_DIRECT	GO:0097153~cysteine-type endopeptidase activity involved in apoptotic process	3	1.40845	0.0053854	CASP9, CASP8, CASP3	213	10	18765	26.4296	0.97604	0.0477092	0.0419785
GOTERM_MF_DIRECT	GO:0097199~cysteine-type endopeptidase activity involved in apoptotic signaling pathway	3	1.40845	0.0053854	CASP9, CASP8, CASP3	213	10	18765	26.4296	0.97604	0.0477092	0.0419785
GOTERM_MF_DIRECT	GO:0019900~kinase binding	6	2.8169	0.00555141	BARD1, HSP90AB1, GADD45A, FAS, EGFR, GFAP	213	100	18765	5.28592	0.97865	0.0485573	0.0427248
GOTERM_MF_DIRECT	GO:1990841~promoter-specific chromatin binding	5	2.34742	0.00626289	HDAC2, STAT1, GADD45A, SIRT1, TP53	213	65	18765	6.77681	0.98698	0.0534395	0.0470206
GOTERM_MF_DIRECT	GO:0008233~peptidase activity	6	2.8169	0.00628267	CASP9, CASP8, CASP3, LTA4H, MMP9, BAP1	213	103	18765	5.13196	0.987158	0.0534395	0.0470206
GOTERM_MF_DIRECT	GO:0033558~protein deacetylase activity	3	1.40845	0.0065334	HDAC2, SIRT1, HDAC6	213	11	18765	24.0269	0.989213	0.0534395	0.0470206
GOTERM_MF_DIRECT	GO:0016504~peptidase activator activity	3	1.40845	0.0065334	CAV1, FN1, PCOLCE	213	11	18765	24.0269	0.989213	0.0534395	0.0470206
GOTERM_MF_DIRECT	GO:0004993~G-protein coupled serotonin receptor activity	4	1.87793	0.0065736	CHRM2, CHRM3, CHRM1, HTR2A	213	34	18765	10.3645	0.98951	0.0534395	0.0470206
GOTERM_MF_DIRECT	GO:0030332~cyclin binding	4	1.87793	0.0065736	CDKN1A, CDKN1B, CDK2, CDK1	213	34	18765	10.3645	0.98951	0.0534395	0.0470206
GOTERM_MF_DIRECT	GO:0042277~peptide binding	5	2.34742	0.00696774	RXRA, HSP90AB1, PPARG, OPRM1, RELA	213	67	18765	6.57452	0.992026	0.055985	0.0492603
GOTERM_MF_DIRECT	GO:0097371~MDM2/MDM4 family protein binding	3	1.40845	0.00778206	CDKN2A, PPARA, TP53	213	12	18765	22.0246	0.995476	0.0604203	0.0531629
GOTERM_MF_DIRECT	GO:0042166~acetylcholine binding	3	1.40845	0.00778206	ACHE, CHRM3, CHRNA7	213	12	18765	22.0246	0.995476	0.0604203	0.0531629
GOTERM_MF_DIRECT	GO:0051378~serotonin binding	3	1.40845	0.00778206	HTR3A, HTR2A, SLC6A4	213	12	18765	22.0246	0.995476	0.0604203	0.0531629
GOTERM_MF_DIRECT	GO:0016616~oxidoreductase activity, acting on the CH-OH group of donors, NAD or NADP as acceptor	4	1.87793	0.00896663	LDHB, HPGD, HSD3B2, HSD3B1	213	38	18765	9.27354	0.998018	0.0688438	0.0605746
GOTERM_MF_DIRECT	GO:0008179~adenylate cyclase binding	3	1.40845	0.00912898	ADRB2, CALM1, RAF1	213	13	18765	20.3304	0.998231	0.0693201	0.0609936
GOTERM_MF_DIRECT	GO:0050661~NADP binding	4	1.87793	0.0118072	NOS2, NOS3, CAT, HMGCR	213	42	18765	8.39034	0.999727	0.0886827	0.0780305
GOTERM_MF_DIRECT	GO:0005161~platelet-derived growth factor receptor binding	3	1.40845	0.0121082	PTEN, PDGFA, VEGFA	213	15	18765	17.6197	0.999779	0.0899653	0.0791591
GOTERM_MF_DIRECT	GO:0008201~heparin binding	7	3.28638	0.0135892	SELP, CXCL8, FN1, PCOLCE, APOB, F2, VEGFA	213	172	18765	3.58541	0.999922	0.0998949	0.0878959
GOTERM_MF_DIRECT	GO:0001216~bacterial-type RNA polymerase transcriptional activator activity, sequence-specific DNA binding	3	1.40845	0.0137359	EP300, HIF1A, TP53	213	16	18765	16.5185	0.999929	0.0999108	0.0879099
GOTERM_MF_DIRECT	GO:0005216~ion channel activity	4	1.87793	0.0142395	GABRA2, KCNH2, CHRNA7, HTR3A	213	45	18765	7.83099	0.99995	0.101438	0.089254
GOTERM_MF_DIRECT	GO:0030331~estrogen receptor binding	4	1.87793	0.0142395	NCOA1, PPARG, ESR1, PPARGC1B	213	45	18765	7.83099	0.99995	0.101438	0.089254
GOTERM_MF_DIRECT	GO:0022848~acetylcholine-gated cation-selective channel activity	3	1.40845	0.0154527	CHRNA2, CHRNA7, HTR3A	213	17	18765	15.5468	0.999979	0.108957	0.0958698
GOTERM_MF_DIRECT	GO:0004175~endopeptidase activity	5	2.34742	0.0163698	ACE2, MMP2, ECE1, KLK3, MMP9	213	86	18765	5.12201	0.999989	0.114258	0.100534
GOTERM_MF_DIRECT	GO:0019902~phosphatase binding	4	1.87793	0.0188795	SYK, MAPK1, PPARA, MAPK3	213	50	18765	7.04789	0.999998	0.130183	0.114546
GOTERM_MF_DIRECT	GO:0051117~ATPase binding	5	2.34742	0.0190281	AR, CAV1, PGR, ESR1, EGFR	213	90	18765	4.89437	0.999998	0.130183	0.114546
GOTERM_MF_DIRECT	GO:0004407~histone deacetylase activity	3	1.40845	0.0211156	HDAC2, SIRT1, HDAC6	213	20	18765	13.2148	1	0.141659	0.124644
GOTERM_MF_DIRECT	GO:0000979~RNA polymerase II core promoter sequence-specific DNA binding	3	1.40845	0.0211156	STAT1, FOS, RELA	213	20	18765	13.2148	1	0.141659	0.124644
GOTERM_MF_DIRECT	GO:0004503~monophenol monooxygenase activity	2	0.938967	0.0224682	TYRP1, TYR	213	2	18765	88.0986	1	0.146467	0.128874
GOTERM_MF_DIRECT	GO:0004666~prostaglandin-endoperoxide synthase activity	2	0.938967	0.0224682	PTGS2, PTGS1	213	2	18765	88.0986	1	0.146467	0.128874
GOTERM_MF_DIRECT	GO:0097472~cyclin-dependent protein kinase activity	2	0.938967	0.0224682	CDK2, CDK1	213	2	18765	88.0986	1	0.146467	0.128874
GOTERM_MF_DIRECT	GO:0070412~R-SMAD binding	3	1.40845	0.0297839	JUN, PPARG, FOS	213	24	18765	11.0123	1	0.188967	0.166269
GOTERM_MF_DIRECT	GO:0044389~ubiquitin-like protein ligase binding	3	1.40845	0.0297839	CCNB1, JUN, STAT1	213	24	18765	11.0123	1	0.188967	0.166269
GOTERM_MF_DIRECT	GO:0005516~calmodulin binding	7	3.28638	0.0298082	NOS2, MAP2, NOS3, FAS, AKT1, SCN5A, EGFR	213	206	18765	2.99364	1	0.188967	0.166269
GOTERM_MF_DIRECT	GO:0016853~isomerase activity	3	1.40845	0.0321371	HSD3B2, PIN1, CFTR	213	25	18765	10.5718	1	0.200061	0.17603
GOTERM_MF_DIRECT	GO:0043274~phospholipase binding	3	1.40845	0.0321371	SYK, BTK, SELE	213	25	18765	10.5718	1	0.200061	0.17603
GOTERM_MF_DIRECT	GO:0097621~monoamine oxidase activity	2	0.938967	0.0335132	MAOB, MAOA	213	3	18765	58.7324	1	0.201371	0.177183
GOTERM_MF_DIRECT	GO:0030284~estrogen receptor activity	2	0.938967	0.0335132	ESR1, ESR2	213	3	18765	58.7324	1	0.201371	0.177183
GOTERM_MF_DIRECT	GO:0035173~histone kinase activity	2	0.938967	0.0335132	CDK2, CDK1	213	3	18765	58.7324	1	0.201371	0.177183
GOTERM_MF_DIRECT	GO:0004517~nitric-oxide synthase activity	2	0.938967	0.0335132	NOS2, NOS3	213	3	18765	58.7324	1	0.201371	0.177183
GOTERM_MF_DIRECT	GO:0001965~G-protein alpha-subunit binding	3	1.40845	0.0396128	F2R, OPRM1, IGF1R	213	28	18765	9.43913	1	0.235317	0.207052
GOTERM_MF_DIRECT	GO:0050660~flavin adenine dinucleotide binding	4	1.87793	0.0401844	MAOB, NOS2, MAOA, NOS3	213	67	18765	5.25962	1	0.235317	0.207052
GOTERM_MF_DIRECT	GO:0031072~heat shock protein binding	4	1.87793	0.0401844	HDAC2, HSP90AB1, ADORA1, APOA1	213	67	18765	5.25962	1	0.235317	0.207052
GOTERM_MF_DIRECT	GO:0001228~transcriptional activator activity, RNA polymerase II transcription regulatory region sequence-specific binding	11	5.16432	0.0420384	AR, JUN, STAT3, PGR, FOS, PPARA, HIF1A, ESR1, TP53, RELA, NFKB1	213	471	18765	2.0575	1	0.24183	0.212782
GOTERM_MF_DIRECT	GO:0008237~metallopeptidase activity	4	1.87793	0.0432448	ACE2, MMP2, LTA4H, MMP9	213	69	18765	5.10716	1	0.24183	0.212782
GOTERM_MF_DIRECT	GO:0005543~phospholipid binding	5	2.34742	0.0437903	F10, BAD, PON1, APOA1, APOB	213	117	18765	3.7649	1	0.24183	0.212782
GOTERM_MF_DIRECT	GO:0050692~DBD domain binding	2	0.938967	0.0444339	RXRA, PPARG	213	4	18765	44.0493	1	0.24183	0.212782
GOTERM_MF_DIRECT	GO:0004769~steroid delta-isomerase activity	2	0.938967	0.0444339	HSD3B2, HSD3B1	213	4	18765	44.0493	1	0.24183	0.212782
GOTERM_MF_DIRECT	GO:0034714~type III transforming growth factor beta receptor binding	2	0.938967	0.0444339	TGFB2, TGFB1	213	4	18765	44.0493	1	0.24183	0.212782
GOTERM_MF_DIRECT	GO:0034617~tetrahydrobiopterin binding	2	0.938967	0.0444339	NOS2, NOS3	213	4	18765	44.0493	1	0.24183	0.212782
GOTERM_MF_DIRECT	GO:0034056~estrogen response element binding	2	0.938967	0.0444339	ESR1, ESR2	213	4	18765	44.0493	1	0.24183	0.212782
GOTERM_MF_DIRECT	GO:0038023~signaling receptor activity	7	3.28638	0.0444462	CHRM3, GRIA2, ITGB5, GABRA5, FAS, TLR4, ICAM1	213	227	18765	2.7167	1	0.24183	0.212782
GOTERM_MF_DIRECT	GO:0046983~protein dimerization activity	6	2.8169	0.0478936	NCOA1, NCOA2, HSP90AB1, STAT3, AHR, HIF1A	213	174	18765	3.03788	1	0.258551	0.227495
GOTERM_MF_DIRECT	GO:0001968~fibronectin binding	3	1.40845	0.050483	MMP2, CTSS, VEGFA	213	32	18765	8.25924	1	0.268337	0.236105
GOTERM_MF_DIRECT	GO:0005164~tumor necrosis factor receptor binding	3	1.40845	0.050483	CASP8, STAT1, TNF	213	32	18765	8.25924	1	0.268337	0.236105
GOTERM_MF_DIRECT	GO:0008395~steroid hydroxylase activity	3	1.40845	0.0533501	CYP21A2, CYP3A4, CYP19A1	213	33	18765	8.00896	1	0.281412	0.24761
GOTERM_MF_DIRECT	GO:0008289~lipid binding	6	2.8169	0.0538531	BAD, MTTP, PTEN, BAX, APOA1, PPARA	213	180	18765	2.93662	1	0.281913	0.248051
GOTERM_MF_DIRECT	GO:0050897~cobalt ion binding	2	0.938967	0.0552319	BIRC5, PML	213	5	18765	35.2394	1	0.282705	0.248748
GOTERM_MF_DIRECT	GO:0004784~superoxide dismutase activity	2	0.938967	0.0552319	SOD2, SOD1	213	5	18765	35.2394	1	0.282705	0.248748
GOTERM_MF_DIRECT	GO:0010856~adenylate cyclase activator activity	2	0.938967	0.0552319	CALM1, RAF1	213	5	18765	35.2394	1	0.282705	0.248748
GOTERM_MF_DIRECT	GO:0001530~lipopolysaccharide binding	3	1.40845	0.059252	SELP, F2, TLR4	213	35	18765	7.55131	1	0.298855	0.262958
GOTERM_MF_DIRECT	GO:0019838~growth factor binding	3	1.40845	0.059252	GHR, ERBB2, KDR	213	35	18765	7.55131	1	0.298855	0.262958
GOTERM_MF_DIRECT	GO:0019825~oxygen binding	3	1.40845	0.0622836	CYP3A4, SOD2, CYP19A1	213	36	18765	7.34155	1	0.311869	0.274409
GOTERM_MF_DIRECT	GO:0046872~metal ion binding	39	18.3099	0.064982	TOP2A, CDKN1A, PRSS1, PON1, TYRP1, ECE1, PTGS2, SLC6A3, SLC6A4, PTGS1, MT2A, CHEK2, TIMP2, EP300, TIMP1, MAP2K5, BARD1, NOS2, NOS3, SOD2, SELE, ESR1, SIRT1, SOD1, SELP, GH1, ACE2, FCER2, CAT, CDK2, PDE3A, MDM2, BTK, DPEP1, BIRC5, PPARG, RAF1, CRYAB, TP53	213	2633	18765	1.30492	1	0.316269	0.27828
GOTERM_MF_DIRECT	GO:0051219~phosphoprotein binding	3	1.40845	0.0653668	CBX4, PIN1, PLAT	213	37	18765	7.14313	1	0.316269	0.27828
GOTERM_MF_DIRECT	GO:0051525~NFAT protein binding	2	0.938967	0.0659084	MAPK14, PPARA	213	6	18765	29.3662	1	0.316269	0.27828
GOTERM_MF_DIRECT	GO:0051434~BH3 domain binding	2	0.938967	0.0659084	BCL2, BAX	213	6	18765	29.3662	1	0.316269	0.27828
GOTERM_MF_DIRECT	GO:0003854~3-beta-hydroxy-delta5-steroid dehydrogenase activity	2	0.938967	0.0659084	HSD3B2, HSD3B1	213	6	18765	29.3662	1	0.316269	0.27828
GOTERM_MF_DIRECT	GO:0004064~arylesterase activity	2	0.938967	0.0659084	CA2, PON1	213	6	18765	29.3662	1	0.316269	0.27828
GOTERM_MF_DIRECT	GO:0051213~dioxygenase activity	3	1.40845	0.0685001	P4HB, PTGS2, PTGS1	213	38	18765	6.95515	1	0.326439	0.287228
GOTERM_MF_DIRECT	GO:0030346~protein phosphatase 2B binding	2	0.938967	0.0764648	BAD, SOD1	213	7	18765	25.171	1	0.357008	0.314125
GOTERM_MF_DIRECT	GO:0050693~LBD domain binding	2	0.938967	0.0764648	RXRA, PPARG	213	7	18765	25.171	1	0.357008	0.314125
GOTERM_MF_DIRECT	GO:0035240~dopamine binding	2	0.938967	0.0764648	DRD1, SLC6A3	213	7	18765	25.171	1	0.357008	0.314125
GOTERM_MF_DIRECT	GO:0017046~peptide hormone binding	3	1.40845	0.0815048	GHR, LEPR, ECE1	213	42	18765	6.29276	1	0.377985	0.332583
GOTERM_MF_DIRECT	GO:0019955~cytokine binding	3	1.40845	0.0848665	GHR, LEPR, CXCR4	213	43	18765	6.14641	1	0.390952	0.343992
GOTERM_MF_DIRECT	GO:0031730~CCR5 chemokine receptor binding	2	0.938967	0.0869024	STAT1, STAT3	213	8	18765	22.0246	1	0.392481	0.345338
GOTERM_MF_DIRECT	GO:0017081~chloride channel regulator activity	2	0.938967	0.0869024	CHRNA7, CFTR	213	8	18765	22.0246	1	0.392481	0.345338
GOTERM_MF_DIRECT	GO:0005113~patched binding	2	0.938967	0.0869024	CCNB1, CAV1	213	8	18765	22.0246	1	0.392481	0.345338
GOTERM_MF_DIRECT	GO:0001784~phosphotyrosine binding	3	1.40845	0.0882697	SYK, MAPK1, MAPK3	213	44	18765	6.00672	1	0.395655	0.34813
GOTERM_MF_DIRECT	GO:0000978~RNA polymerase II core promoter proximal region sequence-specific DNA binding	20	9.38967	0.0887503	NCOA2, JUN, STAT1, STAT3, FOS, SAFB, HIF1A, ESR1, SIRT1, RELA, ESR2, NFKB1, HDAC6, AR, RXRA, PGR, PPARG, TOP1, PPARA, TP53	213	1205	18765	1.46222	1	0.395655	0.34813
GOTERM_MF_DIRECT	GO:0001222~transcription corepressor binding	3	1.40845	0.091713	STAT1, ESR1, HDAC6	213	45	18765	5.87324	1	0.406241	0.357445
GOTERM_MF_DIRECT	GO:0043130~ubiquitin binding	4	1.87793	0.092751	TOP2A, MDM2, CXCR4, HDAC6	213	95	18765	3.70941	1	0.407235	0.35832
GOTERM_MF_DIRECT	GO:0004715~non-membrane spanning protein tyrosine kinase activity	3	1.40845	0.095195	SYK, BTK, JAK3	213	46	18765	5.74556	1	0.407235	0.35832
GOTERM_MF_DIRECT	GO:0030544~Hsp70 protein binding	3	1.40845	0.095195	CDKN1B, CDK1, BAX	213	46	18765	5.74556	1	0.407235	0.35832
GOTERM_MF_DIRECT	GO:0010997~anaphase-promoting complex binding	2	0.938967	0.0972226	PLK1, PTEN	213	9	18765	19.5775	1	0.407235	0.35832
GOTERM_MF_DIRECT	GO:0008504~monoamine transmembrane transporter activity	2	0.938967	0.0972226	SLC6A3, SLC6A4	213	9	18765	19.5775	1	0.407235	0.35832
GOTERM_MF_DIRECT	GO:0005114~type II transforming growth factor beta receptor binding	2	0.938967	0.0972226	TGFB2, TGFB1	213	9	18765	19.5775	1	0.407235	0.35832
GOTERM_MF_DIRECT	GO:0017162~aryl hydrocarbon receptor binding	2	0.938967	0.0972226	NCOA1, NCOA2	213	9	18765	19.5775	1	0.407235	0.35832
GOTERM_MF_DIRECT	GO:0034618~arginine binding	2	0.938967	0.0972226	NOS2, NOS3	213	9	18765	19.5775	1	0.407235	0.35832
GOTERM_MF_DIRECT	GO:0004197~cysteine-type endopeptidase activity	4	1.87793	0.0972414	CASP9, CASP8, CASP3, CTSS	213	97	18765	3.63293	1	0.407235	0.35832

## Sheet: GB
Category	Term	Count	%	PValue	Genes	List Total	Pop Hits	Pop Total	Fold Enrichment	Bonferroni	Benjamini	FDR
GOTERM_BP_DIRECT	GO:0042493~response to drug	40	18.7793	7.12499e-31	CDKN1A, HDAC2, CDKN1B, HSP90AB1, MAOB, PTEN, HTR2A, PTGS2, ADRA1A, SLC6A3, RELA, SLC6A4, ICAM1, CCNB1, CASP3, TIMP2, DRD1, TGFB2, JUN, CPT1A, TGFB1, UGT1A1, STAT1, BAD, STAT3, APOA1, FOS, SOD2, RHOA, SOD1, RAD51, CAT, PDE3A, BCL2, CDK1, MDM2, PPARG, PLIN2, TOP1, TP53	213	293	19157	12.2784	2.20447e-27	2.20447e-27	1.94441e-27
GOTERM_BP_DIRECT	GO:0001666~response to hypoxia	30	14.0845	1.58996e-25	CDKN1B, CHRNA7, PDGFA, CXCR4, PLAT, HIF1A, TNF, SLC6A4, DPP4, CASP3, ADORA1, EP300, TGFB2, TGFB1, VCAM1, NOS2, BAD, MMP2, CAV1, SOD2, RHOA, PML, VEGFA, F7, CAT, PIN1, ATM, RAF1, PPARA, CRYAB	213	180	19157	14.9898	4.91935e-22	2.45967e-22	2.1695e-22
GOTERM_BP_DIRECT	GO:0009410~response to xenobiotic stimulus	31	14.554	2.89808e-23	HDAC2, CDKN1B, HSP90AB1, MAOB, PDGFA, AHR, HTR2A, PTGS2, ADRA1A, TNF, SLC6A3, SLC6A4, CASP3, DRD1, TGFB2, JUN, CPT1A, STAT1, BAD, MMP2, FOS, SOD2, RHOA, SOD1, RAD51, CAT, PDE3A, BCL2, CDK1, PLIN2, TOP1	213	236	19157	11.814	8.96665e-20	2.98888e-20	2.63628e-20
GOTERM_BP_DIRECT	GO:0032355~response to estradiol	23	10.7981	1.79813e-21	NCOA1, PTGFR, TGFB1, CDKN1B, HPGD, BAD, GSTP1, STAT3, PTEN, PDGFA, PTGS2, ESR1, CYP19A1, SLC6A4, GHR, CASP9, GH1, F7, CASP8, CASP3, CAT, APOB, CRYAB	213	113	19157	18.3062	5.56343e-18	1.39086e-18	1.22678e-18
GOTERM_BP_DIRECT	GO:0043066~negative regulation of apoptotic process	38	17.8404	7.63619e-20	PTGFR, GSK3B, CDKN1A, HDAC2, CDKN1B, GSTP1, PTEN, AKR1B1, RELA, EGFR, IGF1R, CASP3, ADORA1, KDR, AKT1, TIMP1, BARD1, CBX4, PLK1, IGF1, SOD2, MMP9, SIRT1, NFKB1, VEGFA, IL4, IL6, CAT, PDE3A, BCL2, CDK1, MDM2, DPEP1, BIRC5, FAS, RAF1, CRYAB, TP53	213	515	19157	6.63627	2.36264e-16	4.72528e-17	4.16783e-17
GOTERM_BP_DIRECT	GO:0032496~response to lipopolysaccharide	24	11.2676	1.56094e-19	PTGFR, JUN, HDAC2, VCAM1, MAOB, UGT1A1, NOS2, HPGD, PTGER1, NOS3, PTGER2, F2R, FOS, OPRM1, PTGS2, SOD2, SELE, SELP, CASP9, CASP8, IL1B, CASP3, APOB, TLR4	213	156	19157	13.8368	4.82955e-16	8.04926e-17	7.09968e-17
GOTERM_BP_DIRECT	GO:0010628~positive regulation of gene expression	37	17.3709	4.23206e-19	PTGFR, GSK3B, CXCL8, PTEN, HIF1A, TNF, RELA, SLC6A4, INS, MAPK9, ERBB2, AKT1, MAPK1, DRD1, APOB, LDLR, MAPK3, TGFB1, CDKN2A, NOS3, CAV1, STAT3, FN1, IGF1, MAPK14, VEGFA, IL4, AR, IL6, IL1B, CDK1, MDM2, ATM, PPARG, PGR, TP53, TLR4	213	509	19157	6.5378	1.3094e-15	1.87057e-16	1.6499e-16
GOTERM_BP_DIRECT	GO:0007568~aging	22	10.3286	2.68724e-15	JUN, TGFB1, VCAM1, MMP2, STAT3, PTEN, FOS, HMGCR, HTR2A, PTGS2, SOD2, ADRA1A, SLC6A3, RELA, SOD1, CASP9, CAT, TIMP2, AKT1, MAPK1, TIMP1, MAPK3	213	190	19157	10.414	8.24407e-12	1.03929e-12	9.16683e-13
GOTERM_BP_DIRECT	GO:0045471~response to ethanol	19	8.92019	4.43709e-15	CPT1A, VCAM1, MAOB, HPGD, BAD, GSTP1, STAT3, HTR3A, HMGCR, TNF, SLC6A3, RHOA, ICAM1, SOD1, IGF1R, CASP8, CAT, CDK1, PPARA	213	129	19157	13.2468	1.37401e-11	1.52537e-12	1.34542e-12
GOTERM_BP_DIRECT	GO:0008284~positive regulation of cell proliferation	33	15.493	6.00896e-15	PTGFR, HDAC2, CDKN1B, CHRNA7, PTEN, PDGFA, ADRA1D, HTR2A, RELA, EGFR, IGF1R, INS, DPP4, ERBB2, KDR, AKT1, TIMP1, TGFB2, TGFB1, F2R, FN1, IGF1, F2, SIRT1, VEGFA, IL4, AR, IL6, IL1B, CDK2, BCL2, MDM2, BIRC5	213	534	19157	5.55803	1.85492e-11	1.85917e-12	1.63985e-12
GOTERM_BP_DIRECT	GO:0043410~positive regulation of MAPK cascade	20	9.38967	1.40511e-14	CHRNA7, F2R, PDGFA, ADRA1D, IGF1, ADRB2, ADRA1B, ADRA1A, TNF, INS, SOD1, IGF1R, VEGFA, AR, IL6, ERBB2, TIMP2, ADORA1, KDR, RAF1	213	159	19157	11.3131	4.36249e-11	3.95219e-12	3.48595e-12
GOTERM_BP_DIRECT	GO:0006954~inflammatory response	28	13.1455	6.67873e-14	PTGFR, CXCL8, PTGER1, PTGER2, CD5L, FPR1, CXCR4, PTGS2, TNF, RELA, PIK3CG, PTGS1, ADORA1, CCL2, AKT1, TGFB1, NOS2, F2R, STAT3, FOS, SELE, NFKB1, SELP, IL6, IL1B, AGTR1, DPEP1, TLR4	213	403	19157	6.24886	2.06789e-10	1.722e-11	1.51885e-11
GOTERM_BP_DIRECT	GO:0030335~positive regulation of cell migration	23	10.7981	1.08968e-13	TGFB1, F10, MMP2, CAV1, F2R, STAT3, PDGFA, PRKCA, IGF1, SOD2, MMP9, RHOA, EGFR, INS, IGF1R, VEGFA, IL4, F7, IL1B, KDR, MAPK1, ATM, DRD1	213	256	19157	8.08045	3.3732e-10	2.59345e-11	2.2875e-11
GOTERM_BP_DIRECT	GO:0043065~positive regulation of apoptotic process	25	11.7371	2.88045e-13	TOP2A, HPGD, PTGS2, TNF, CASP9, CASP8, CASP3, AKT1, BARD1, NCOA1, JUN, TGFB1, CDKN2A, GADD45A, BAD, MMP2, MMP9, SIRT1, SOD1, IL6, BAX, FAS, ATM, PPARG, TP53	213	329	19157	6.83427	8.91047e-10	6.27735e-11	5.53681e-11
GOTERM_BP_DIRECT	GO:0014068~positive regulation of phosphatidylinositol 3-kinase signaling	15	7.04225	3.04332e-13	TGFB2, F2R, FN1, PDGFA, IGF1, F2, SIRT1, TNF, INS, IGF1R, VEGFA, SELP, GH1, CAT, KDR	213	82	19157	16.4523	9.41542e-10	6.27735e-11	5.53681e-11
GOTERM_BP_DIRECT	GO:0045893~positive regulation of transcription, DNA-templated	34	15.9624	3.75438e-13	HDAC2, AHR, HIF1A, TNF, RELA, EGFR, RXRA, CHEK2, AKT1, MAPK1, EP300, NCOA1, KCNH2, JUN, TGFB1, CDKN2A, STAT1, F2R, STAT3, IGF1, FOS, ESR1, ESR2, NFKB1, PML, IL4, CCNA2, AR, IL6, IL1B, CDK2, PPARG, PPARA, TP53	213	661	19157	4.62621	1.16173e-09	7.26003e-11	6.40356e-11
GOTERM_BP_DIRECT	GO:0070374~positive regulation of ERK1 and ERK2 cascade	21	9.85915	8.73711e-13	JUN, TGFB1, CHRNA7, F2R, GPR55, PTEN, PDGFA, PRKCA, HMGCR, IGF1, HTR2A, OPRM1, ADRA1A, TNF, EGFR, ICAM1, VEGFA, KDR, CCL2, TLR4, MAPK3	213	226	19157	8.35716	2.70337e-09	1.59015e-10	1.40256e-10
GOTERM_BP_DIRECT	GO:0045944~positive regulation of transcription from RNA polymerase II promoter	44	20.6573	3.61695e-12	TOP2A, HDAC2, AHR, ADRB2, HIF1A, TNF, RELA, EGFR, RXRA, AKT1, EP300, PPARGC1B, MAP2K5, MAPK3, NCOA1, NCOA2, JUN, TGFB1, IFNB1, CDKN2A, STAT1, STAT3, IGF1, FOS, MAPK14, ESR1, SIRT1, ESR2, NFKB1, VEGFA, IL4, NFKBIA, AR, IL6, IL1B, MDM2, PIN1, ATM, PPARG, PGR, RAF1, PPARA, TP53, TLR4	213	1185	19157	3.33951	1.1191e-08	6.21713e-10	5.4837e-10
GOTERM_BP_DIRECT	GO:0001525~angiogenesis	21	9.85915	4.54935e-12	JUN, CXCL8, SYK, NOS3, MMP2, CAV1, PTEN, FN1, PDGFA, PRKCA, PTGS2, MAPK14, HIF1A, SIRT1, PIK3CG, VEGFA, CASP8, ATP5F1B, KDR, LEPR, CCL2	213	247	19157	7.64663	1.40757e-08	7.40826e-10	6.53431e-10
GOTERM_BP_DIRECT	GO:0034614~cellular response to reactive oxygen species	11	5.16432	5.97792e-12	MAPK9, JUN, MMP2, BTK, MAPK1, AKT1, FOS, MMP9, PPARGC1B, EGFR, MAPK3	213	37	19157	26.7386	1.84956e-08	8.80747e-10	7.76845e-10
GOTERM_BP_DIRECT	GO:0031663~lipopolysaccharide-mediated signaling pathway	11	5.16432	5.97792e-12	NFKBIA, TGFB1, NOS3, IL1B, MAPK1, CCL2, AKT1, MAPK14, TNF, TLR4, MAPK3	213	37	19157	26.7386	1.84956e-08	8.80747e-10	7.76845e-10
GOTERM_BP_DIRECT	GO:0045907~positive regulation of vasoconstriction	11	5.16432	8.03514e-12	CAV1, F2R, AKT1, ADRA1D, HMGCR, HTR2A, ADRA1B, PTGS2, ADRA1A, EGFR, ICAM1	213	38	19157	26.035	2.48607e-08	1.08903e-09	9.60561e-10
GOTERM_BP_DIRECT	GO:0071260~cellular response to mechanical stimulus	14	6.57277	8.09561e-12	TGFB1, GADD45A, BAD, PTGS2, EGFR, NFKB1, IGF1R, CASP8, IL1B, CHEK1, FAS, AKT1, TLR4, MAPK3	213	84	19157	14.9898	2.50479e-08	1.08903e-09	9.60561e-10
GOTERM_BP_DIRECT	GO:0042542~response to hydrogen peroxide	12	5.6338	1.19273e-11	MT-ND6, JUN, STAT1, BAD, CASP3, MMP2, CAT, BCL2, SOD2, CRYAB, SIRT1, SOD1	213	53	19157	20.3635	3.69032e-08	1.47339e-09	1.29957e-09
GOTERM_BP_DIRECT	GO:0006915~apoptotic process	30	14.0845	1.21732e-11	CD5L, PTEN, CXCR4, AHR, ADRA1A, CASP9, CASP8, CASP3, CHEK1, MAPK1, EP300, BUB1, MAPK3, CDKN2A, GADD45A, BAD, MAPK14, NFKB1, PML, NFKBIA, IL1B, BCL2, CDK1, MDM2, BAX, DPEP1, BIRC5, FAS, RAF1, TP53	213	582	19157	4.63603	3.76637e-08	1.47339e-09	1.29957e-09
GOTERM_BP_DIRECT	GO:0048661~positive regulation of smooth muscle cell proliferation	13	6.10329	1.25116e-11	TGFB1, STAT1, MMP2, AKR1B1, HMGCR, IGF1, PTGS2, TNF, EGFR, IGF1R, IL6, AKT1, TLR4	213	69	19157	16.945	3.87107e-08	1.47339e-09	1.29957e-09
GOTERM_BP_DIRECT	GO:0009636~response to toxic substance	14	6.57277	1.28576e-11	CDKN1A, MAOB, GSTP1, PON1, AHR, FOS, SLC6A4, RAD51, MDM2, BCL2, CDK1, BAX, MAPK1, MAPK3	213	87	19157	14.4729	3.97814e-08	1.47339e-09	1.29957e-09
GOTERM_BP_DIRECT	GO:0035094~response to nicotine	11	5.16432	1.41329e-11	MT-ND6, HDAC2, VCAM1, CHRNA2, CHRNA7, CASP3, MMP2, BCL2, MAPK1, SLC6A3, IGF1R	213	40	19157	24.7332	4.37272e-08	1.56169e-09	1.37746e-09
GOTERM_BP_DIRECT	GO:0007165~signal transduction	43	20.1878	2.86376e-11	GRIA2, CHRM3, GSK3B, CHRM1, CHRNA2, CXCL8, CHRNA7, FPR1, HIF1A, ADRA1A, EGFR, IGF1R, GLRA1, ERBB2, ADORA1, CCL2, AKT1, MAPK1, TIMP1, MAP2K5, GABRA2, GABRA1, STAT1, GABRA5, STAT3, GABRA3, HTR3A, IGF1, MAPK14, ESR1, MAPK12, ESR2, NFKB1, AR, IL1B, CDK2, PDE3A, FAS, ATM, PPARG, TFF1, PGR, RAF1	213	1211	19157	3.19354	8.86049e-08	3.05534e-09	2.6949e-09
GOTERM_BP_DIRECT	GO:0010629~negative regulation of gene expression	22	10.3286	3.41988e-11	GSK3B, CDKN1A, TGFB2, TGFB1, CXCL8, NOS2, IGF1, HIF1A, ESR1, SIRT1, TNF, NFKB1, INS, VEGFA, CCNB1, KDR, CDK1, AKT1, PGR, PPARG, CRYAB, LDLR	213	308	19157	6.42421	1.05811e-07	3.52704e-09	3.11095e-09
GOTERM_BP_DIRECT	GO:0051726~regulation of cell cycle	22	10.3286	4.64127e-11	BARD1, CDKN1A, TGFB2, JUN, TGFB1, CDKN1B, CXCL8, HSP90AB1, CDKN2A, GADD45A, PLK1, STAT3, PTEN, PML, MAPK12, MDM2, BAX, BIRC5, ATM, PRKACA, TP53, BAP1	213	313	19157	6.32159	1.43601e-07	4.63229e-09	4.08582e-09
GOTERM_BP_DIRECT	GO:0043406~positive regulation of MAP kinase activity	13	6.10329	7.68708e-11	TGFB1, PDGFA, HTR2A, TNF, EGFR, PIK3CG, VEGFA, GHR, GH1, IL1B, ERBB2, TLR4, MAP2K5	213	80	19157	14.6151	2.37838e-07	7.43245e-09	6.55564e-09
GOTERM_BP_DIRECT	GO:0018105~peptidyl-serine phosphorylation	17	7.98122	9.35972e-11	GSK3B, SYK, PLK1, PRKCA, MAPK14, MAPK12, MAPK9, CHEK2, CDK2, BCL2, CDK1, AKT1, MAPK1, ATM, TOP1, PRKACA, MAPK3	213	173	19157	8.83793	2.8959e-07	8.77545e-09	7.7402e-09
GOTERM_BP_DIRECT	GO:0071456~cellular response to hypoxia	15	7.04225	2.10593e-10	BAD, PTEN, PTGS2, HIF1A, SIRT1, ICAM1, VEGFA, CCNA2, CCNB1, MDM2, BCL2, AKT1, PPARG, P4HB, TP53	213	131	19157	10.2984	6.51574e-07	1.91639e-08	1.69032e-08
GOTERM_BP_DIRECT	GO:0048146~positive regulation of fibroblast proliferation	11	5.16432	2.34994e-10	CCNA2, CDKN1A, CCNB1, JUN, TGFB1, FN1, PDGFA, IGF1, ESR1, EGFR, PML	213	52	19157	19.0256	7.27072e-07	2.07735e-08	1.83228e-08
GOTERM_BP_DIRECT	GO:0008285~negative regulation of cell proliferation	25	11.7371	2.87397e-10	CDKN1A, CDKN1B, CXCL8, PTEN, PTGS2, ADRA1A, ADORA1, TIMP2, TGFB2, JUN, TGFB1, CDKN2A, NOS3, F2R, STAT3, OPRM1, SOD2, PML, AR, IL6, IL1B, TFF1, RAF1, TP53, BAP1	213	457	19157	4.92007	8.89205e-07	2.47002e-08	2.17863e-08
GOTERM_BP_DIRECT	GO:0007507~heart development	18	8.4507	3.25839e-10	CDKN1A, TGFB2, TGFB1, CDKN1B, MMP2, PTEN, FN1, ECE1, SOD2, CASP8, CASP3, ERBB2, EP300, ATM, PPARG, RAF1, PPARA, MAP2K5	213	217	19157	7.46038	1.00815e-06	2.72472e-08	2.40328e-08
GOTERM_BP_DIRECT	GO:0071407~cellular response to organic cyclic compound	11	5.16432	4.22104e-10	CCNB1, TGFB1, CDKN1B, CASP8, HSP90AB1, STAT1, IL1B, STAT3, CCL2, AKT1, TNF	213	55	19157	17.9878	1.30599e-06	3.43681e-08	3.03137e-08
GOTERM_BP_DIRECT	GO:0071276~cellular response to cadmium ion	10	4.69484	5.41377e-10	MAPK9, MT2A, JUN, MAPK1, AKT1, FOS, MMP9, EGFR, SOD1, MAPK3	213	41	19157	21.9363	1.67502e-06	4.29493e-08	3.78825e-08
GOTERM_BP_DIRECT	GO:0001934~positive regulation of protein phosphorylation	17	7.98122	1.0823e-09	TGFB1, CHRNA7, F2, SIRT1, TNF, MMP9, EGFR, VEGFA, CHEK2, IL1B, ERBB2, KDR, LEPR, FAS, AKT1, PIN1, MAPK3	213	204	19157	7.49491	3.34865e-06	8.37163e-08	7.38402e-08
GOTERM_BP_DIRECT	GO:1902895~positive regulation of pri-miRNA transcription from RNA polymerase II promoter	10	4.69484	1.62291e-09	TGFB2, JUN, TGFB1, STAT3, PPARG, FOS, HIF1A, TNF, TP53, RELA	213	46	19157	19.5519	5.02127e-06	1.2247e-07	1.08023e-07
GOTERM_BP_DIRECT	GO:0008630~intrinsic apoptotic signaling pathway in response to DNA damage	10	4.69484	1.98817e-09	CASP9, BAD, CHEK2, BCL2, BAX, ATM, SOD2, SIRT1, TNF, PML	213	47	19157	19.136	6.15138e-06	1.46462e-07	1.29184e-07
GOTERM_BP_DIRECT	GO:0006468~protein phosphorylation	25	11.7371	2.27392e-09	GSK3B, PIK3CG, MAPK9, CCNB1, CHEK2, ERBB2, CHEK1, CCL2, AKT1, MAPK1, PRKACA, JAK3, BUB1, MAPK3, TGFB2, TGFB1, SYK, PLK1, PRKCA, CDK2, CDK1, BTK, BIRC5, ATM, RAF1	213	507	19157	4.43486	7.03549e-06	1.63617e-07	1.44315e-07
GOTERM_BP_DIRECT	GO:0045429~positive regulation of nitric oxide biosynthetic process	10	4.69484	2.42368e-09	HSP90AB1, IL1B, AKT1, OPRM1, SOD2, PTGS2, ESR1, TNF, TLR4, ICAM1	213	48	19157	18.7373	7.49883e-06	1.70429e-07	1.50323e-07
GOTERM_BP_DIRECT	GO:0034097~response to cytokine	10	4.69484	4.27222e-09	SELP, JUN, STAT1, BCL2, TIMP2, FOS, TIMP1, SELE, RELA, PML	213	51	19157	17.6351	1.32182e-05	2.93739e-07	2.59086e-07
GOTERM_BP_DIRECT	GO:0033138~positive regulation of peptidyl-serine phosphorylation	12	5.6338	5.13077e-09	IL6, TGFB1, HSP90AB1, CAV1, BCL2, AKT1, RAF1, PTGS2, TNF, EGFR, HDAC6, VEGFA	213	91	19157	11.8601	1.58745e-05	3.451e-07	3.04389e-07
GOTERM_BP_DIRECT	GO:0032570~response to progesterone	9	4.22535	5.77594e-09	NCOA1, NCOA2, TGFB2, TGFB1, BAD, PTGER2, CAV1, FOS, RELA	213	37	19157	21.877	1.78706e-05	3.80229e-07	3.35373e-07
GOTERM_BP_DIRECT	GO:0090398~cellular senescence	9	4.22535	1.11823e-08	MAPK9, CDKN1A, CDKN1B, CDKN2A, CDK2, ATM, MAPK14, PML, IGF1R	213	40	19157	20.2363	3.45973e-05	7.2079e-07	6.35759e-07
GOTERM_BP_DIRECT	GO:0000086~G2/M transition of mitotic cell cycle	10	4.69484	1.19289e-08	CCNA2, CDKN1A, CHEK2, PLK1, CHEK1, CDK2, CDK1, BIRC5, CALM1, CDC25C	213	57	19157	15.7788	3.69072e-05	7.53222e-07	6.64364e-07
GOTERM_BP_DIRECT	GO:0042060~wound healing	12	5.6338	1.40775e-08	CDKN1A, TGFB2, TGFB1, CASP3, ERBB2, PDGFA, IGF1, OPRM1, RAF1, PPARA, EGFR, INS	213	100	19157	10.7927	4.35547e-05	8.71113e-07	7.68347e-07
GOTERM_BP_DIRECT	GO:0019221~cytokine-mediated signaling pathway	14	6.57277	1.46553e-08	IFNA1, IFNB1, STAT1, BAD, STAT3, RELA, GHR, IL6, IL1B, LEPR, CCL2, AKT1, PRKACA, JAK3	213	152	19157	8.28385	4.53425e-05	8.89088e-07	7.84202e-07
GOTERM_BP_DIRECT	GO:0007204~positive regulation of cytosolic calcium ion concentration	14	6.57277	1.85464e-08	PTGFR, PTGER1, PTGER2, F2R, FPR1, CXCR4, ADRA1D, OPRM1, ADRA1B, ESR1, ADRA1A, PIK3CG, AGTR1, JAK3	213	155	19157	8.12352	5.73808e-05	1.10351e-06	9.73328e-07
GOTERM_BP_DIRECT	GO:0043525~positive regulation of neuron apoptotic process	10	4.69484	1.90474e-08	CASP9, TGFB2, JUN, CASP3, PIN1, BAX, ATM, TNF, TP53, RHOA	213	60	19157	14.9898	5.89309e-05	1.11194e-06	9.80762e-07
GOTERM_BP_DIRECT	GO:0097191~extrinsic apoptotic signaling pathway	9	4.22535	2.0493e-08	GSK3B, TGFB2, TGFB1, CASP8, BAD, FAS, BAX, TNF, PML	213	43	19157	18.8244	6.34033e-05	1.17417e-06	1.03565e-06
GOTERM_BP_DIRECT	GO:0035994~response to muscle stretch	7	3.28638	2.84336e-08	NFKBIA, JUN, FOS, RAF1, MAPK14, RELA, NFKB1	213	18	19157	34.9763	8.79695e-05	1.59952e-06	1.41082e-06
GOTERM_BP_DIRECT	GO:0042127~regulation of cell proliferation	14	6.57277	2.92439e-08	TGFB2, JUN, TGFB1, CDKN1B, NOS2, STAT1, PTGER2, STAT3, SIRT1, PTGS1, NFKBIA, ACE2, CHEK1, AGTR1	213	161	19157	7.82078	9.04764e-05	1.61572e-06	1.42512e-06
GOTERM_BP_DIRECT	GO:0043200~response to amino acid	8	3.75587	3.01932e-08	GLRA1, CDKN1B, BAD, CASP3, GSTP1, RELA, RHOA, ICAM1	213	30	19157	23.9837	9.34134e-05	1.63891e-06	1.44557e-06
GOTERM_BP_DIRECT	GO:0007200~phospholipase C-activating G-protein coupled receptor signaling pathway	10	4.69484	3.41535e-08	F2R, FPR1, AGTR1, ADRA1D, HTR2A, OPRM1, ADRA1B, ESR1, ADRA1A, NTSR2	213	64	19157	14.053	0.000105665	1.82191e-06	1.60698e-06
GOTERM_BP_DIRECT	GO:0007623~circadian rhythm	10	4.69484	5.88206e-08	GSK3B, F7, JUN, NOS2, MTTP, EP300, TOP1, TNF, EGFR, SLC6A4	213	68	19157	13.2263	0.000181975	3.03318e-06	2.67536e-06
GOTERM_BP_DIRECT	GO:0043154~negative regulation of cysteine-type endopeptidase activity involved in apoptotic process	10	4.69484	5.88206e-08	MDM2, DPEP1, BIRC5, AKT1, RAF1, PTGS2, CRYAB, TNF, MAP2K5, VEGFA	213	68	19157	13.2263	0.000181975	3.03318e-06	2.67536e-06
GOTERM_BP_DIRECT	GO:0043536~positive regulation of blood vessel endothelial cell migration	9	4.22535	7.09982e-08	TGFB1, ATP5F1B, NOS3, KDR, AKT1, PRKCA, HIF1A, SIRT1, VEGFA	213	50	19157	16.189	0.000219644	3.60112e-06	3.17629e-06
GOTERM_BP_DIRECT	GO:0006977~DNA damage response, signal transduction by p53 class mediator resulting in cell cycle arrest	7	3.28638	1.10133e-07	CDKN1A, CDKN1B, CHEK2, MDM2, ATM, TP53, PML	213	22	19157	28.6169	0.000340692	5.49597e-06	4.84761e-06
GOTERM_BP_DIRECT	GO:0043524~negative regulation of neuron apoptotic process	13	6.10329	1.38939e-07	JUN, HSP90AB1, GABRA5, F2R, SOD2, HIF1A, RHOA, SOD1, BCL2, BAX, CCL2, BIRC5, PIN1	213	153	19157	7.64187	0.000429786	6.82346e-06	6.0185e-06
GOTERM_BP_DIRECT	GO:0030308~negative regulation of cell growth	12	5.6338	1.70399e-07	CDKN1A, TGFB2, TGFB1, CDKN1B, CDKN2A, BCL2, PPARG, CRYAB, SIRT1, TP53, ESR2, PML	213	127	19157	8.49817	0.000527077	8.23775e-06	7.26594e-06
GOTERM_BP_DIRECT	GO:0051092~positive regulation of NF-kappaB transcription factor activity	13	6.10329	2.26581e-07	TGFB1, CAV1, STAT3, TNF, RELA, INS, ICAM1, AR, IL1B, CAT, BTK, EP300, TLR4	213	160	19157	7.30754	0.000700797	1.07853e-05	9.51293e-06
GOTERM_BP_DIRECT	GO:0043491~protein kinase B signaling	8	3.75587	3.00736e-07	TGFB1, IL1B, PTEN, KDR, CCL2, AKT1, IGF1, TNF	213	41	19157	17.5491	0.000930044	1.38877e-05	1.22494e-05
GOTERM_BP_DIRECT	GO:0071479~cellular response to ionizing radiation	8	3.75587	3.00736e-07	BARD1, CDKN1A, RAD51, TGFB1, GADD45A, MAPK14, SIRT1, TP53	213	41	19157	17.5491	0.000930044	1.38877e-05	1.22494e-05
GOTERM_BP_DIRECT	GO:0051000~positive regulation of nitric-oxide synthase activity	7	3.28638	3.27503e-07	FCER2, AKT1, CALM1, HIF1A, ESR1, TNF, INS	213	26	19157	24.2143	0.00101278	1.49014e-05	1.31435e-05
GOTERM_BP_DIRECT	GO:0010875~positive regulation of cholesterol efflux	7	3.28638	4.17205e-07	NFKBIA, RXRA, CAV1, PON1, APOA1, PPARG, SIRT1	213	27	19157	23.3175	0.00129	1.87077e-05	1.65007e-05
GOTERM_BP_DIRECT	GO:0071356~cellular response to tumor necrosis factor	12	5.6338	4.92206e-07	VCAM1, CXCL8, MAPK1, CCL2, AKT1, APOB, MAPK14, SIRT1, RELA, NFKB1, ICAM1, MAPK3	213	141	19157	7.65438	0.00152173	2.17186e-05	1.91564e-05
GOTERM_BP_DIRECT	GO:0001541~ovarian follicle development	8	3.75587	4.98389e-07	MMP2, BCL2, KDR, BAX, ATM, ICAM1, SOD1, VEGFA	213	44	19157	16.3525	0.00154083	2.17186e-05	1.91564e-05
GOTERM_BP_DIRECT	GO:0032757~positive regulation of interleukin-8 production	9	4.22535	5.12586e-07	IL6, SYK, NOS2, IL1B, F2R, STAT3, TNF, TLR4, RELA	213	64	19157	12.6477	0.00158469	2.2027e-05	1.94284e-05
GOTERM_BP_DIRECT	GO:0031100~animal organ regeneration	8	3.75587	5.84692e-07	CCNA2, F7, CDKN1A, UGT1A1, GSTP1, CDK1, APOA1, PPARG	213	45	19157	15.9891	0.0018074	2.47813e-05	2.18579e-05
GOTERM_BP_DIRECT	GO:0090399~replicative senescence	6	2.8169	6.26243e-07	CDKN1A, CDKN2A, CHEK2, CHEK1, ATM, TP53	213	16	19157	33.7271	0.00193572	2.61837e-05	2.30948e-05
GOTERM_BP_DIRECT	GO:0097192~extrinsic apoptotic signaling pathway in absence of ligand	7	3.28638	6.57258e-07	IL4, GSK3B, BAD, IL1B, BCL2, FAS, BAX	213	29	19157	21.7094	0.00203149	2.71141e-05	2.39154e-05
GOTERM_BP_DIRECT	GO:0051384~response to glucocorticoid	9	4.22535	7.34181e-07	GHR, IL6, BAD, CASP3, BCL2, PTGS2, TNF, PPARGC1B, RHOA	213	67	19157	12.0814	0.00226898	2.98889e-05	2.63629e-05
GOTERM_BP_DIRECT	GO:1904646~cellular response to beta-amyloid	8	3.75587	7.95277e-07	GSK3B, VCAM1, IGF1, ADRB2, TNF, TLR4, ICAM1, IGF1R	213	47	19157	15.3088	0.00245756	3.19557e-05	2.81859e-05
GOTERM_BP_DIRECT	GO:0007179~transforming growth factor beta receptor signaling pathway	10	4.69484	9.04235e-07	TGFB2, JUN, TGFB1, HPGD, ITGB5, STAT3, FOS, SIRT1, TP53, PML	213	93	19157	9.67086	0.00279379	3.52769e-05	3.11153e-05
GOTERM_BP_DIRECT	GO:0050731~positive regulation of peptidyl-tyrosine phosphorylation	10	4.69484	9.04235e-07	GHR, GH1, IL6, TGFB1, SYK, IGF1, HTR2A, TP53, ICAM1, VEGFA	213	93	19157	9.67086	0.00279379	3.52769e-05	3.11153e-05
GOTERM_BP_DIRECT	GO:0051591~response to cAMP	8	3.75587	9.22373e-07	JUN, STAT1, PLAT, FOS, TYR, PPARGC1B, RELA, SLC6A3	213	48	19157	14.9898	0.00284976	3.52769e-05	3.11153e-05
GOTERM_BP_DIRECT	GO:0043627~response to estrogen	9	4.22535	9.23538e-07	F7, CA2, MMP2, CAV1, EP300, MAPK1, APOA1, PPARG, ESR1	213	69	19157	11.7312	0.00285335	3.52769e-05	3.11153e-05
GOTERM_BP_DIRECT	GO:0002674~negative regulation of acute inflammatory response	5	2.34742	9.85728e-07	IL4, GSTP1, ADORA1, PPARG, INS	213	8	19157	56.2119	0.0030452	3.64043e-05	3.21096e-05
GOTERM_BP_DIRECT	GO:0006975~DNA damage induced protein phosphorylation	5	2.34742	9.85728e-07	CHEK2, CHEK1, ATM, MAPK12, MAPK3	213	8	19157	56.2119	0.0030452	3.64043e-05	3.21096e-05
GOTERM_BP_DIRECT	GO:0046677~response to antibiotic	7	3.28638	1.00012e-06	CASP9, CPT1A, CASP8, CASP3, MDM2, TP53, SOD1	213	31	19157	20.3088	0.00308958	3.64043e-05	3.21096e-05
GOTERM_BP_DIRECT	GO:0071480~cellular response to gamma radiation	7	3.28638	1.00012e-06	CDKN1A, RAD51, CHEK2, MDM2, ATM, CRYAB, TP53	213	31	19157	20.3088	0.00308958	3.64043e-05	3.21096e-05
GOTERM_BP_DIRECT	GO:0051770~positive regulation of nitric-oxide synthase biosynthetic process	6	2.8169	1.20643e-06	FCER2, STAT1, KDR, CCL2, JAK3, TLR4	213	18	19157	29.9797	0.00372573	4.34033e-05	3.8283e-05
GOTERM_BP_DIRECT	GO:0071222~cellular response to lipopolysaccharide	13	6.10329	1.35009e-06	CXCL8, NOS2, GSTP1, MAPK14, TNF, RHOA, RELA, NFKB1, ICAM1, IL6, IL1B, CCL2, TLR4	213	189	19157	6.18628	0.00416847	4.80136e-05	4.23494e-05
GOTERM_BP_DIRECT	GO:0050877~neurological system process	8	3.75587	1.41016e-06	GABRA2, GLRA1, GABRA1, CHRNA2, GABRA5, CHRNA7, GABRA3, HTR3A	213	51	19157	14.1081	0.00435353	4.95799e-05	4.37309e-05
GOTERM_BP_DIRECT	GO:1900182~positive regulation of protein localization to nucleus	7	3.28638	1.47694e-06	TGFB1, CDKN2A, PLK1, CDK1, AKT1, F2, INS	213	33	19157	19.078	0.00455924	5.13445e-05	4.52874e-05
GOTERM_BP_DIRECT	GO:0051897~positive regulation of protein kinase B signaling	11	5.16432	1.62357e-06	F7, TGFB1, HSP90AB1, F10, PDGFA, TNF, EGFR, PIK3CG, IGF1R, INS, VEGFA	213	128	19157	7.72913	0.00501073	5.58147e-05	4.92302e-05
GOTERM_BP_DIRECT	GO:0006974~cellular response to DNA damage stimulus	15	7.04225	1.73447e-06	BARD1, TOP2A, CDKN1A, SIRT1, CASP9, RAD51, CHEK2, CASP3, CHEK1, BCL2, AKT1, MAPK1, ATM, TP53, MAPK3	213	267	19157	5.05275	0.00535207	5.89719e-05	5.20149e-05
GOTERM_BP_DIRECT	GO:0001932~regulation of protein phosphorylation	8	3.75587	1.84265e-06	RAD51, FN1, PIN1, APOA1, DRD1, TNF, PML, PIK3CG	213	53	19157	13.5757	0.00568494	6.19691e-05	5.46586e-05
GOTERM_BP_DIRECT	GO:0042391~regulation of membrane potential	10	4.69484	1.97611e-06	GABRA2, KCNH2, GLRA1, GABRA1, CHRNA2, GABRA5, CHRNA7, GABRA3, HTR3A, NTSR2	213	102	19157	8.81755	0.00609543	6.57428e-05	5.79871e-05
GOTERM_BP_DIRECT	GO:2000379~positive regulation of reactive oxygen species metabolic process	7	3.28638	2.12492e-06	ACE2, CDKN1A, GADD45A, AGTR1, F2, MAPK14, TP53	213	35	19157	17.9878	0.00655295	6.98275e-05	6.15899e-05
GOTERM_BP_DIRECT	GO:0051412~response to corticosterone	6	2.8169	2.14402e-06	CDKN1A, MAOB, HSD3B2, HSD3B1, FOS, CALM1	213	20	19157	26.9817	0.00661167	6.98275e-05	6.15899e-05
GOTERM_BP_DIRECT	GO:0000122~negative regulation of transcription from RNA polymerase II promoter	29	13.615	2.32041e-06	HDAC2, TNF, RELA, HDAC6, RXRA, EP300, MAP2K5, NCOA2, JUN, TGFB1, CBX4, GADD45A, STAT1, CAV1, PLK1, STAT3, ESR1, SIRT1, ESR2, NFKB1, VEGFA, IL4, AR, NCOR1, CDK2, MDM2, PPARG, PPARA, TP53	213	952	19157	2.73974	0.00715364	7.47848e-05	6.59624e-05
GOTERM_BP_DIRECT	GO:0014823~response to activity	8	3.75587	2.38083e-06	IL6, MMP2, CAT, PTEN, CDK1, CXCR4, SOD2, TNF	213	55	19157	13.082	0.00733922	7.5941e-05	6.69822e-05
GOTERM_BP_DIRECT	GO:0046427~positive regulation of JAK-STAT cascade	7	3.28638	2.98783e-06	GHR, GH1, IL6, F2R, AKR1B1, F2, TNF	213	37	19157	17.0155	0.00920175	9.433e-05	8.32019e-05
GOTERM_BP_DIRECT	GO:0008203~cholesterol metabolic process	9	4.22535	3.48096e-06	IL4, RXRA, PON1, CAT, LEPR, APOA1, APOB, CYP3A4, LDLR	213	82	19157	9.87135	0.0107123	0.000106636	9.40566e-05
GOTERM_BP_DIRECT	GO:0006919~activation of cysteine-type endopeptidase activity involved in apoptotic process	9	4.22535	3.48096e-06	CASP9, CASP8, CDKN2A, BAD, F2R, BAX, PPARG, TNF, PML	213	82	19157	9.87135	0.0107123	0.000106636	9.40566e-05
GOTERM_BP_DIRECT	GO:0014065~phosphatidylinositol 3-kinase signaling	7	3.28638	3.51549e-06	ERBB2, PTEN, AKT1, IGF1, HTR2A, PIK3CG, IGF1R	213	38	19157	16.5677	0.010818	0.000106636	9.40566e-05
GOTERM_BP_DIRECT	GO:0042220~response to cocaine	7	3.28638	3.51549e-06	MT-ND6, HDAC2, HSP90AB1, MDM2, HTR3A, OPRM1, SLC6A3	213	38	19157	16.5677	0.010818	0.000106636	9.40566e-05
GOTERM_BP_DIRECT	GO:0001836~release of cytochrome c from mitochondria	6	2.8169	3.5766e-06	JUN, BAD, BCL2, BAX, SOD2, TP53	213	22	19157	24.5288	0.011005	0.000107437	9.47627e-05
GOTERM_BP_DIRECT	GO:1903799~negative regulation of production of miRNAs involved in gene silencing by miRNA	5	2.34742	4.52712e-06	TGFB1, NCOR1, ESR1, TNF, TP53	213	11	19157	40.8813	0.0139093	0.000134682	0.000118793
GOTERM_BP_DIRECT	GO:0007268~chemical synaptic transmission	14	6.57277	4.92237e-06	CHRM2, GABRA2, CHRM3, GRIA2, GABRA1, CHRM1, CHRNA2, GABRA5, CHRNA7, GABRA3, HTR3A, HTR2A, GLRA1, MAPK1	213	252	19157	4.99661	0.0151145	0.000145046	0.000127935
GOTERM_BP_DIRECT	GO:0042593~glucose homeostasis	10	4.69484	4.98785e-06	IL6, BAD, STAT3, LEPR, AKT1, PPARG, HIF1A, GCK, IGF1R, INS	213	114	19157	7.88938	0.015314	0.000145589	0.000128414
GOTERM_BP_DIRECT	GO:0030307~positive regulation of cell growth	9	4.22535	5.44342e-06	TGFB2, ERBB2, BCL2, AKT1, F2, RHOA, EGFR, MAP2K5, INS	213	87	19157	9.30403	0.016701	0.000157401	0.000138833
GOTERM_BP_DIRECT	GO:0045861~negative regulation of proteolysis	6	2.8169	5.66964e-06	AKT1, PLAT, F2, TP53, HDAC6, INS	213	24	19157	22.4847	0.017389	0.000162425	0.000143263
GOTERM_BP_DIRECT	GO:0071392~cellular response to estradiol stimulus	7	3.28638	6.43832e-06	CCNA2, UGT1A1, MMP2, ESR1, ESR2, EGFR, IGF1R	213	42	19157	14.9898	0.0197231	0.000182754	0.000161194
GOTERM_BP_DIRECT	GO:0050679~positive regulation of epithelial cell proliferation	8	3.75587	6.69974e-06	TGFB1, BAD, ERBB2, IGF1, SCN5A, EGFR, MAP2K5, VEGFA	213	64	19157	11.2424	0.0205157	0.000188446	0.000166215
GOTERM_BP_DIRECT	GO:0051091~positive regulation of sequence-specific DNA binding transcription factor activity	10	4.69484	7.09684e-06	IL6, IL1B, PTEN, EP300, AKT1, PPARG, ESR1, TNF, PPARGC1B, ESR2	213	119	19157	7.5579	0.0217184	0.000197816	0.00017448
GOTERM_BP_DIRECT	GO:1904706~negative regulation of vascular smooth muscle cell proliferation	7	3.28638	7.41377e-06	CDKN1A, CDKN1B, GSTP1, PTEN, PPARG, SOD2, RHOA	213	43	19157	14.6412	0.0226772	0.000203647	0.000179623
GOTERM_BP_DIRECT	GO:0045892~negative regulation of transcription, DNA-templated	21	9.85915	7.43766e-06	JUN, HDAC2, TGFB1, CDKN1B, CBX4, CDKN2A, AHR, SIRT1, TNF, RELA, PML, HDAC6, IL4, NCOR1, MDM2, BIRC5, PPARG, CRYAB, TP53, PPARGC1B, BAP1	213	580	19157	3.25641	0.0227494	0.000203647	0.000179623
GOTERM_BP_DIRECT	GO:0035690~cellular response to drug	8	3.75587	9.11964e-06	KCNH2, NOS2, CHEK2, IL1B, DPEP1, CXCR4, TP53, EGFR	213	67	19157	10.739	0.0278219	0.00024751	0.000218311
GOTERM_BP_DIRECT	GO:0048538~thymus development	7	3.28638	1.10805e-05	BCL2, MAPK1, ATM, TYR, RAF1, SOD1, MAPK3	213	46	19157	13.6864	0.0337021	0.000295542	0.000260677
GOTERM_BP_DIRECT	GO:0050796~regulation of insulin secretion	7	3.28638	1.10805e-05	DPP4, IL6, CPT1A, NOS2, IL1B, TNF, GCK	213	46	19157	13.6864	0.0337021	0.000295542	0.000260677
GOTERM_BP_DIRECT	GO:0002248~connective tissue replacement involved in inflammatory response wound healing	4	1.87793	1.31458e-05	TGFB1, F2R, TIMP1, HIF1A	213	5	19157	71.9512	0.0398574	0.000347634	0.000306623
GOTERM_BP_DIRECT	GO:1904996~positive regulation of leukocyte adhesion to vascular endothelial cell	5	2.34742	1.33784e-05	IL6, TNF, RELA, RHOA, ICAM1	213	14	19157	32.1211	0.040548	0.000349292	0.000308086
GOTERM_BP_DIRECT	GO:0018107~peptidyl-threonine phosphorylation	8	3.75587	1.34343e-05	GSK3B, CHEK1, BCL2, CDK1, MAPK1, AKT1, PRKCA, PRKACA	213	71	19157	10.134	0.040714	0.000349292	0.000308086
GOTERM_BP_DIRECT	GO:0046718~viral entry into host cell	9	4.22535	1.42388e-05	ACE2, ITGB5, CDK1, AGTR1, CXCR4, HTR2A, LDLR, EGFR, ICAM1	213	99	19157	8.17627	0.0430988	0.000367124	0.000323814
GOTERM_BP_DIRECT	GO:0007569~cell aging	6	2.8169	1.51434e-05	BCL2, CDK1, SIRT1, TP53, ICAM1, SOD1	213	29	19157	18.6081	0.0457732	0.000384045	0.000338739
GOTERM_BP_DIRECT	GO:0070372~regulation of ERK1 and ERK2 cascade	6	2.8169	1.51434e-05	SYK, IL1B, GSTP1, ERBB2, FN1, EGFR	213	29	19157	18.6081	0.0457732	0.000384045	0.000338739
GOTERM_BP_DIRECT	GO:0032270~positive regulation of cellular protein metabolic process	5	2.34742	1.80853e-05	NFKBIA, TGFB1, AGTR1, AKT1, INS	213	15	19157	29.9797	0.0544195	0.000454925	0.000401257
GOTERM_BP_DIRECT	GO:1904707~positive regulation of vascular smooth muscle cell proliferation	7	3.28638	2.03463e-05	JUN, HPGD, MMP2, MDM2, IGF1, TNF, MMP9	213	51	19157	12.3446	0.0610114	0.000507672	0.000447782
GOTERM_BP_DIRECT	GO:0007584~response to nutrient	8	3.75587	2.10768e-05	VCAM1, UGT1A1, STAT1, PTEN, APOA1, PPARG, HMGCR, SLC6A4	213	76	19157	9.46726	0.0631314	0.000521692	0.000460148
GOTERM_BP_DIRECT	GO:0042771~intrinsic apoptotic signaling pathway in response to DNA damage by p53 class mediator	6	2.8169	2.12802e-05	CDKN1A, CHEK2, EP300, SIRT1, TP53, PML	213	31	19157	17.4075	0.0637209	0.000522547	0.000460902
GOTERM_BP_DIRECT	GO:0048511~rhythmic process	8	3.75587	2.2969e-05	TOP2A, MAPK9, GSK3B, CDK1, EP300, PPARG, AHR, TP53	213	77	19157	9.34431	0.0686004	0.000559575	0.000493562
GOTERM_BP_DIRECT	GO:0000079~regulation of cyclin-dependent protein serine/threonine kinase activity	7	3.28638	2.54636e-05	CCNA2, CDKN1A, CCNB1, CDKN1B, CDKN2A, GADD45A, CDC25C	213	53	19157	11.8787	0.0757618	0.000615504	0.000542893
GOTERM_BP_DIRECT	GO:0045736~negative regulation of cyclin-dependent protein serine/threonine kinase activity	6	2.8169	2.91948e-05	CDKN1A, CDKN1B, CDKN2A, CASP3, PLK1, PTEN	213	33	19157	16.3525	0.0863704	0.000700223	0.000617617
GOTERM_BP_DIRECT	GO:0046777~protein autophosphorylation	11	5.16432	3.31787e-05	GSK3B, SYK, CHEK2, ERBB2, BTK, KDR, AKT1, ATM, PRKACA, EGFR, IGF1R	213	180	19157	5.49627	0.0975633	0.000789654	0.000696498
GOTERM_BP_DIRECT	GO:0035924~cellular response to vascular endothelial growth factor stimulus	6	2.8169	3.3922e-05	VCAM1, KDR, AKT1, MAPK14, RELA, VEGFA	213	34	19157	15.8716	0.0996363	0.000801181	0.000706665
GOTERM_BP_DIRECT	GO:0042981~regulation of apoptotic process	12	5.6338	3.55379e-05	CASP9, CASP8, STAT1, FAS, BAX, AKT1, ATM, RAF1, ESR1, SIRT1, TP53, JAK3	213	220	19157	4.90576	0.104127	0.000832986	0.000734719
GOTERM_BP_DIRECT	GO:0035556~intracellular signal transduction	17	7.98122	3.71428e-05	GSK3B, CXCL8, SYK, PRKCA, ADRA1B, MAPK14, ADRA1A, MAPK12, MAPK9, ERBB2, CHEK1, BTK, AKT1, MAPK1, RAF1, JAK3, MAPK3	213	444	19157	3.44361	0.108564	0.000861064	0.000759484
GOTERM_BP_DIRECT	GO:0000165~MAPK cascade	9	4.22535	3.72924e-05	TGFB1, IL1B, CCL2, RAF1, TNF, EGFR, MAP2K5, MAPK12, MAPK3	213	113	19157	7.16328	0.108977	0.000861064	0.000759484
GOTERM_BP_DIRECT	GO:0045930~negative regulation of mitotic cell cycle	6	2.8169	3.92215e-05	TGFB1, CDKN1B, TIMP2, TNF, EGFR, PML	213	35	19157	15.4181	0.114279	0.00089205	0.000786814
GOTERM_BP_DIRECT	GO:0071880~adenylate cyclase-activating adrenergic receptor signaling pathway	5	2.34742	3.94993e-05	ADRA1D, DRD1, ADRB2, ADRA1B, ADRA1A	213	18	19157	24.983	0.11504	0.00089205	0.000786814
GOTERM_BP_DIRECT	GO:0045721~negative regulation of gluconeogenesis	5	2.34742	3.94993e-05	LEPR, PGP, EP300, GCK, INS	213	18	19157	24.983	0.11504	0.00089205	0.000786814
GOTERM_BP_DIRECT	GO:0010742~macrophage derived foam cell differentiation	4	1.87793	4.52613e-05	TGFB1, STAT1, EP300, PPARG	213	7	19157	51.3937	0.130678	0.00100747	0.00088862
GOTERM_BP_DIRECT	GO:0010573~vascular endothelial growth factor production	4	1.87793	4.52613e-05	IL6, IL1B, HIF1A, TNF	213	7	19157	51.3937	0.130678	0.00100747	0.00088862
GOTERM_BP_DIRECT	GO:0019722~calcium-mediated signaling	8	3.75587	4.71871e-05	CHRM3, CXCL8, BTK, AGTR1, CXCR4, CALM1, SELE, TNF	213	86	19157	8.36642	0.135842	0.00104283	0.000919811
GOTERM_BP_DIRECT	GO:0007186~G-protein coupled receptor signaling pathway	26	12.2066	4.77635e-05	CHRM2, PTGFR, CHRM3, CHRM1, CXCL8, PTGER1, PTGER2, FPR1, CXCR4, ADRA1D, ECE1, ADRA1B, ADRA1A, PIK3CG, INS, ADORA1, CCL2, AKT1, NTSR2, GPR55, F2R, APOA1, PDE3A, AGTR1, PPARG, CALM1	213	943	19157	2.47976	0.137382	0.00104809	0.000924444
GOTERM_BP_DIRECT	GO:0010039~response to iron ion	5	2.34742	4.95998e-05	MDM2, BCL2, TFF1, HIF1A, SLC6A3	213	19	19157	23.6681	0.14227	0.00107316	0.000946557
GOTERM_BP_DIRECT	GO:0055093~response to hyperoxia	5	2.34742	4.95998e-05	CDKN1A, HDAC2, MMP2, CAT, SOD2	213	19	19157	23.6681	0.14227	0.00107316	0.000946557
GOTERM_BP_DIRECT	GO:0071549~cellular response to dexamethasone stimulus	6	2.8169	5.17264e-05	CASP9, TGFB1, PLAT, EGFR, ICAM1, IGF1R	213	37	19157	14.5847	0.147895	0.00111106	0.000979986
GOTERM_BP_DIRECT	GO:0071466~cellular response to xenobiotic stimulus	7	3.28638	5.20696e-05	KCNH2, NOS2, CHEK2, IL1B, DPEP1, CXCR4, TP53	213	60	19157	10.4929	0.1488	0.00111106	0.000979986
GOTERM_BP_DIRECT	GO:0042177~negative regulation of protein catabolic process	6	2.8169	5.90311e-05	NOS2, PIN1, HMGCR, RELA, EGFR, INS	213	38	19157	14.2009	0.166938	0.00125097	0.0011034
GOTERM_BP_DIRECT	GO:0045780~positive regulation of bone resorption	5	2.34742	6.14637e-05	SYK, CA2, PRKCA, PPARGC1B, EGFR	213	20	19157	22.4847	0.173185	0.0012763	0.00112573
GOTERM_BP_DIRECT	GO:0030520~intracellular estrogen receptor signaling pathway	5	2.34742	6.14637e-05	AR, SAFB, ESR1, PPARGC1B, ESR2	213	20	19157	22.4847	0.173185	0.0012763	0.00112573
GOTERM_BP_DIRECT	GO:0019229~regulation of vasoconstriction	5	2.34742	6.14637e-05	ACE2, AGTR1, ECE1, ADRA1B, ADRA1A	213	20	19157	22.4847	0.173185	0.0012763	0.00112573
GOTERM_BP_DIRECT	GO:0060079~excitatory postsynaptic potential	7	3.28638	6.2774e-05	GSK3B, GLRA1, CHRNA2, CHRNA7, ADORA1, AKT1, OPRM1	213	62	19157	10.1544	0.176531	0.00129482	0.00114207
GOTERM_BP_DIRECT	GO:0007259~JAK-STAT cascade	6	2.8169	6.71067e-05	GHR, GH1, STAT1, STAT3, CCL2, JAK3	213	39	19157	13.8368	0.187497	0.00137502	0.00121281
GOTERM_BP_DIRECT	GO:0097190~apoptotic signaling pathway	7	3.28638	6.87478e-05	CASP8, CASP3, CAV1, ADORA1, BTK, BAX, PRKCA	213	63	19157	9.99322	0.191612	0.00139938	0.00123429
GOTERM_BP_DIRECT	GO:0007197~adenylate cyclase-inhibiting G-protein coupled acetylcholine receptor signaling pathway	4	1.87793	7.18267e-05	CHRM2, CHRM3, CHRM1, OPRM1	213	8	19157	44.9695	0.199277	0.00144306	0.00127282
GOTERM_BP_DIRECT	GO:0033129~positive regulation of histone phosphorylation	4	1.87793	7.18267e-05	CCNB1, IL1B, ATM, MAPK3	213	8	19157	44.9695	0.199277	0.00144306	0.00127282
GOTERM_BP_DIRECT	GO:0050821~protein stabilization	11	5.16432	7.4612e-05	HSP90AB1, CDKN2A, CHEK2, PTEN, EP300, PIN1, APOA1, IGF1, CRYAB, TP53, PML	213	198	19157	4.99661	0.206148	0.00148334	0.00130835
GOTERM_BP_DIRECT	GO:0030301~cholesterol transport	5	2.34742	7.52695e-05	CAV1, APOA1, APOB, LDLR, CFTR	213	21	19157	21.414	0.207761	0.00148334	0.00130835
GOTERM_BP_DIRECT	GO:0032930~positive regulation of superoxide anion generation	5	2.34742	7.52695e-05	TGFB1, SYK, GSTP1, EGFR, SOD1	213	21	19157	21.414	0.207761	0.00148334	0.00130835
GOTERM_BP_DIRECT	GO:0045766~positive regulation of angiogenesis	10	4.69484	7.85019e-05	CXCL8, NOS3, IL1B, CHRNA7, STAT3, KDR, PRKCA, HIF1A, SIRT1, VEGFA	213	161	19157	5.58627	0.215646	0.00153725	0.0013559
GOTERM_BP_DIRECT	GO:0007187~G-protein coupled receptor signaling pathway, coupled to cyclic nucleotide second messenger	7	3.28638	8.20541e-05	CHRM2, CHRM3, CHRM1, CCL2, DRD1, HTR2A, OPRM1	213	65	19157	9.68573	0.22422	0.00158672	0.00139954
GOTERM_BP_DIRECT	GO:0042752~regulation of circadian rhythm	7	3.28638	8.20541e-05	TOP2A, MAPK9, GSK3B, CDK1, PPARG, PPARA, PML	213	65	19157	9.68573	0.22422	0.00158672	0.00139954
GOTERM_BP_DIRECT	GO:0006606~protein import into nucleus	8	3.75587	9.53591e-05	NFKBIA, CDKN1A, SYK, STAT3, AKT1, DRD1, TP53, PML	213	96	19157	7.49491	0.25551	0.00183255	0.00161637
GOTERM_BP_DIRECT	GO:0006953~acute-phase response	6	2.8169	9.65143e-05	IL6, UGT1A1, STAT3, FN1, F2, INS	213	42	19157	12.8484	0.258166	0.0018433	0.00162585
GOTERM_BP_DIRECT	GO:0009611~response to wounding	7	3.28638	0.00010578	TGFB2, TGFB1, F2R, FN1, PDGFA, F2, GFAP	213	68	19157	9.25842	0.279133	0.0020038	0.00176741
GOTERM_BP_DIRECT	GO:0001542~ovulation from ovarian follicle	4	1.87793	0.000106861	NOS3, MMP2, PGR, SIRT1	213	9	19157	39.9729	0.281539	0.0020038	0.00176741
GOTERM_BP_DIRECT	GO:0071316~cellular response to nicotine	4	1.87793	0.000106861	BAD, TNF, RELA, NFKB1	213	9	19157	39.9729	0.281539	0.0020038	0.00176741
GOTERM_BP_DIRECT	GO:0042307~positive regulation of protein import into nucleus	6	2.8169	0.000108238	TGFB1, HSP90AB1, CDK1, MAPK1, MAPK14, PTGS2	213	43	19157	12.5496	0.284595	0.0020174	0.00177941
GOTERM_BP_DIRECT	GO:0035584~calcium-mediated signaling using intracellular calcium source	5	2.34742	0.000109448	SELP, PTGFR, VCAM1, KDR, PRKACA	213	23	19157	19.5519	0.287269	0.00202774	0.00178853
GOTERM_BP_DIRECT	GO:0042531~positive regulation of tyrosine phosphorylation of STAT protein	7	3.28638	0.000114797	GHR, IL4, GH1, IL6, HDAC2, IGF1, TNF	213	69	19157	9.12424	0.298968	0.00210166	0.00185373
GOTERM_BP_DIRECT	GO:0032922~circadian regulation of gene expression	7	3.28638	0.000114797	NCOA2, HDAC2, AHR, TOP1, PPARA, SIRT1, PML	213	69	19157	9.12424	0.298968	0.00210166	0.00185373
GOTERM_BP_DIRECT	GO:1901224~positive regulation of NIK/NF-kappaB signaling	7	3.28638	0.000124413	IL1B, EP300, TNF, TLR4, RELA, RHOA, EGFR	213	70	19157	8.9939	0.31952	0.00226431	0.00199719
GOTERM_BP_DIRECT	GO:0035902~response to immobilization stress	5	2.34742	0.000130204	TGFB1, TFF1, PPARG, FOS, SOD2	213	24	19157	18.7373	0.331606	0.00235585	0.00207793
GOTERM_BP_DIRECT	GO:0032755~positive regulation of interleukin-6 production	8	3.75587	0.000131346	IL6, SYK, NOS2, IL1B, F2R, STAT3, TNF, TLR4	213	101	19157	7.12388	0.333964	0.0023627	0.00208397
GOTERM_BP_DIRECT	GO:0043407~negative regulation of MAP kinase activity	6	2.8169	0.000134937	PTPN1, IL1B, GSTP1, CAV1, PPARG, HMGCR	213	45	19157	11.9919	0.341323	0.00241326	0.00212857
GOTERM_BP_DIRECT	GO:0009651~response to salt stress	4	1.87793	0.000151412	HSP90AB1, BAX, TNF, TP53	213	10	19157	35.9756	0.374063	0.00264672	0.00233449
GOTERM_BP_DIRECT	GO:0044320~cellular response to leptin stimulus	4	1.87793	0.000151412	CCNA2, STAT3, PTEN, GCK	213	10	19157	35.9756	0.374063	0.00264672	0.00233449
GOTERM_BP_DIRECT	GO:0032872~regulation of stress-activated MAPK cascade	4	1.87793	0.000151412	GSTP1, FAS, MAPK1, MAPK3	213	10	19157	35.9756	0.374063	0.00264672	0.00233449
GOTERM_BP_DIRECT	GO:0010888~negative regulation of lipid storage	4	1.87793	0.000151412	NFKBIA, IL6, PPARG, TNF	213	10	19157	35.9756	0.374063	0.00264672	0.00233449
GOTERM_BP_DIRECT	GO:0070301~cellular response to hydrogen peroxide	7	3.28638	0.000157147	IL6, HDAC2, MDM2, CDK1, SIRT1, RELA, HDAC6	213	73	19157	8.62428	0.385072	0.00273153	0.00240929
GOTERM_BP_DIRECT	GO:2000272~negative regulation of receptor activity	6	2.8169	0.000166405	ACE2, PTEN, PPARG, PPARA, TNF, ESR2	213	47	19157	11.4816	0.402439	0.0028763	0.00253698
GOTERM_BP_DIRECT	GO:0001938~positive regulation of endothelial cell proliferation	7	3.28638	0.000169453	JUN, KDR, AKT1, PRKCA, HIF1A, SIRT1, VEGFA	213	74	19157	8.50774	0.408049	0.00291271	0.0025691
GOTERM_BP_DIRECT	GO:0032091~negative regulation of protein binding	7	3.28638	0.000182508	GSK3B, CDKN1A, CAV1, PIN1, BAX, AKT1, PPARA	213	75	19157	8.3943	0.431488	0.00311978	0.00275174
GOTERM_BP_DIRECT	GO:0051781~positive regulation of cell division	6	2.8169	0.000184097	TGFB2, TGFB1, IL1B, CAT, PDGFA, VEGFA	213	48	19157	11.2424	0.434276	0.00312965	0.00276045
GOTERM_BP_DIRECT	GO:0034220~ion transmembrane transport	9	4.22535	0.000195212	GABRA2, GLRA1, GABRA1, GRIA2, CHRNA2, GABRA5, CHRNA7, GABRA3, HTR3A	213	143	19157	5.66049	0.453403	0.00330046	0.00291111
GOTERM_BP_DIRECT	GO:0030518~intracellular steroid hormone receptor signaling pathway	4	1.87793	0.000206494	AR, PGR, ESR1, ESR2	213	11	19157	32.7051	0.472159	0.00345348	0.00304607
GOTERM_BP_DIRECT	GO:1990314~cellular response to insulin-like growth factor stimulus	4	1.87793	0.000206494	CCNA2, TGFB1, PTEN, IGF1R	213	11	19157	32.7051	0.472159	0.00345348	0.00304607
GOTERM_BP_DIRECT	GO:0032868~response to insulin	7	3.28638	0.000210997	EIF6, CAT, MAPK14, PPARA, SIRT1, RELA, ICAM1	213	77	19157	8.17627	0.479463	0.00349483	0.00308255
GOTERM_BP_DIRECT	GO:0032869~cellular response to insulin stimulus	8	3.75587	0.000211226	GHR, STAT1, GSTP1, PTEN, AKT1, GPT, PPARG, GCK	213	109	19157	6.60103	0.479832	0.00349483	0.00308255
GOTERM_BP_DIRECT	GO:1900017~positive regulation of cytokine production involved in inflammatory response	5	2.34742	0.000242341	IL6, STAT3, HIF1A, TNF, TLR4	213	28	19157	16.0605	0.527584	0.00398832	0.00351781
GOTERM_BP_DIRECT	GO:0031648~protein destabilization	6	2.8169	0.000245861	CDKN2A, PLK1, MDM2, EP300, SIRT1, HDAC6	213	51	19157	10.5811	0.532702	0.00402484	0.00355003
GOTERM_BP_DIRECT	GO:2000300~regulation of synaptic vesicle exocytosis	6	2.8169	0.000269592	CHRM2, GSK3B, DRD1, HTR2A, CALM1, ADRA1A	213	52	19157	10.3776	0.565792	0.00435524	0.00384145
GOTERM_BP_DIRECT	GO:0045785~positive regulation of cell adhesion	6	2.8169	0.000269592	ERBB2, ATM, PRKCA, P4HB, TNF, VEGFA	213	52	19157	10.3776	0.565792	0.00435524	0.00384145
GOTERM_BP_DIRECT	GO:0008283~cell proliferation	9	4.22535	0.000270442	STAT3, BCL2, CDK1, AKT1, IGF1, MKI67, TYR, CDC25C, BUB1	213	150	19157	5.39634	0.566932	0.00435524	0.00384145
GOTERM_BP_DIRECT	GO:1903800~positive regulation of production of miRNAs involved in gene silencing by miRNA	4	1.87793	0.000273082	IL6, TGFB1, TP53, EGFR	213	12	19157	29.9797	0.570456	0.00435524	0.00384145
GOTERM_BP_DIRECT	GO:0042770~signal transduction in response to DNA damage	4	1.87793	0.000273082	CASP9, GADD45A, CHEK2, MAPK14	213	12	19157	29.9797	0.570456	0.00435524	0.00384145
GOTERM_BP_DIRECT	GO:0030593~neutrophil chemotaxis	7	3.28638	0.000278435	TGFB2, CXCL8, SYK, IL1B, DPEP1, CCL2, PIK3CG	213	81	19157	7.7725	0.577513	0.00437703	0.00386067
GOTERM_BP_DIRECT	GO:0009314~response to radiation	5	2.34742	0.000278693	JUN, BCL2, OPRM1, SOD2, TNF	213	29	19157	15.5067	0.57785	0.00437703	0.00386067
GOTERM_BP_DIRECT	GO:0010332~response to gamma radiation	5	2.34742	0.000278693	BCL2, BAX, SOD2, TP53, PML	213	29	19157	15.5067	0.57785	0.00437703	0.00386067
GOTERM_BP_DIRECT	GO:0043124~negative regulation of I-kappaB kinase/NF-kappaB signaling	6	2.8169	0.000295022	CASP8, STAT1, GSTP1, ESR1, SIRT1, RHOA	213	53	19157	10.1818	0.598655	0.00458693	0.00404581
GOTERM_BP_DIRECT	GO:0045786~negative regulation of cell cycle	6	2.8169	0.000295022	TGFB1, CDKN1B, HPGD, PTGS2, SIRT1, MAPK12	213	53	19157	10.1818	0.598655	0.00458693	0.00404581
GOTERM_BP_DIRECT	GO:0032870~cellular response to hormone stimulus	5	2.34742	0.000318798	GHR, NCOA1, NCOA2, STAT3, FOS	213	30	19157	14.9898	0.627127	0.00485892	0.00428571
GOTERM_BP_DIRECT	GO:0007202~activation of phospholipase C activity	5	2.34742	0.000318798	GPR55, HTR2A, SELE, ADRA1A, EGFR	213	30	19157	14.9898	0.627127	0.00485892	0.00428571
GOTERM_BP_DIRECT	GO:0010575~positive regulation of vascular endothelial growth factor production	5	2.34742	0.000318798	IL6, TGFB1, IL1B, PTGS2, HIF1A	213	30	19157	14.9898	0.627127	0.00485892	0.00428571
GOTERM_BP_DIRECT	GO:0007159~leukocyte cell-cell adhesion	5	2.34742	0.000318798	SELP, VCAM1, SYK, SELE, ICAM1	213	30	19157	14.9898	0.627127	0.00485892	0.00428571
GOTERM_BP_DIRECT	GO:0043280~positive regulation of cysteine-type endopeptidase activity involved in apoptotic process	6	2.8169	0.00032223	SYK, BAD, F2R, SIRT1, TNF, RHOA	213	54	19157	9.99322	0.631068	0.00488716	0.00431062
GOTERM_BP_DIRECT	GO:0033209~tumor necrosis factor-mediated signaling pathway	6	2.8169	0.000351297	NFKBIA, STAT1, FAS, TNF, TP53, RELA	213	55	19157	9.81152	0.662808	0.00521265	0.00459771
GOTERM_BP_DIRECT	GO:0098586~cellular response to virus	6	2.8169	0.000351297	IL6, IFNB1, BAX, MAPK14, HIF1A, NFKB1	213	55	19157	9.81152	0.662808	0.00521265	0.00459771
GOTERM_BP_DIRECT	GO:0031334~positive regulation of protein complex assembly	6	2.8169	0.000351297	GSK3B, TGFB1, SYK, BAX, TNF, VEGFA	213	55	19157	9.81152	0.662808	0.00521265	0.00459771
GOTERM_BP_DIRECT	GO:0006110~regulation of glycolytic process	4	1.87793	0.000352115	EIF6, EP300, HIF1A, GCK	213	13	19157	27.6735	0.663661	0.00521265	0.00459771
GOTERM_BP_DIRECT	GO:0001775~cell activation	4	1.87793	0.000352115	SYK, PDGFA, TIMP1, IGF1	213	13	19157	27.6735	0.663661	0.00521265	0.00459771
GOTERM_BP_DIRECT	GO:0043434~response to peptide hormone	6	2.8169	0.000382303	CDKN1B, STAT1, STAT3, TFF1, LTA4H, TIMP1	213	56	19157	9.63632	0.693664	0.0056326	0.00496812
GOTERM_BP_DIRECT	GO:0006508~proteolysis	15	7.04225	0.000408742	PRSS1, F10, MMP2, KLK3, PLAT, PCOLCE, F2, MMP9, CTSS, DPP4, ACE2, CASP8, CASP3, DPEP1, LTA4H	213	440	19157	3.0661	0.717735	0.00597219	0.00526765
GOTERM_BP_DIRECT	GO:0007265~Ras protein signal transduction	7	3.28638	0.000410111	CCNA2, CDKN1A, JUN, CDKN2A, CDK2, IGF1, TP53	213	87	19157	7.23647	0.718928	0.00597219	0.00526765
GOTERM_BP_DIRECT	GO:0060078~regulation of postsynaptic membrane potential	5	2.34742	0.000411143	GABRA2, GABRA1, CHRM1, GABRA5, GABRA3	213	32	19157	14.053	0.719824	0.00597219	0.00526765
GOTERM_BP_DIRECT	GO:0001822~kidney development	8	3.75587	0.000420827	CASP9, TGFB2, HPGD, CA2, AGTR1, BAX, RHOA, VEGFA	213	122	19157	5.89764	0.728098	0.0060843	0.00536653
GOTERM_BP_DIRECT	GO:0010952~positive regulation of peptidase activity	4	1.87793	0.000444497	CAV1, FN1, PCOLCE, MAPK12	213	14	19157	25.6968	0.747307	0.00633767	0.00559002
GOTERM_BP_DIRECT	GO:0048009~insulin-like growth factor receptor signaling pathway	4	1.87793	0.000444497	GHR, AKT1, IGF1, IGF1R	213	14	19157	25.6968	0.747307	0.00633767	0.00559002
GOTERM_BP_DIRECT	GO:1902176~negative regulation of oxidative stress-induced intrinsic apoptotic signaling pathway	4	1.87793	0.000444497	AKT1, SOD2, SIRT1, INS	213	14	19157	25.6968	0.747307	0.00633767	0.00559002
GOTERM_BP_DIRECT	GO:0071347~cellular response to interleukin-1	7	3.28638	0.000463388	CXCL8, MMP2, CCL2, HIF1A, RELA, NFKB1, ICAM1	213	89	19157	7.07385	0.761659	0.00652308	0.00575355
GOTERM_BP_DIRECT	GO:0050727~regulation of inflammatory response	7	3.28638	0.000463388	ACE2, AGTR1, PTGS2, SELE, ESR1, RELA, BAP1	213	89	19157	7.07385	0.761659	0.00652308	0.00575355
GOTERM_BP_DIRECT	GO:0008625~extrinsic apoptotic signaling pathway via death domain receptors	5	2.34742	0.000463826	CASP8, BAD, BCL2, BAX, TNF	213	33	19157	13.6271	0.761982	0.00652308	0.00575355
GOTERM_BP_DIRECT	GO:0043330~response to exogenous dsRNA	5	2.34742	0.000521146	NFKBIA, IFNA1, IFNB1, MAPK1, MAPK3	213	34	19157	13.2263	0.800681	0.00729605	0.00643533
GOTERM_BP_DIRECT	GO:1900034~regulation of cellular response to heat	4	1.87793	0.0005511	GSK3B, EP300, ATM, SIRT1	213	15	19157	23.9837	0.818332	0.00767599	0.00677045
GOTERM_BP_DIRECT	GO:0031647~regulation of protein stability	7	3.28638	0.000553247	CDKN2A, CASP3, PTEN, BCL2, PIN1, MAPK1, HDAC6	213	92	19157	6.84318	0.819535	0.00767599	0.00677045
GOTERM_BP_DIRECT	GO:0006959~humoral immune response	6	2.8169	0.000569394	IL6, IFNA1, IFNB1, BCL2, CCL2, TNF	213	61	19157	8.84646	0.828334	0.0078298	0.00690611
GOTERM_BP_DIRECT	GO:0009612~response to mechanical stimulus	6	2.8169	0.000569394	CCNB1, JUN, STAT1, MMP2, PPARG, RHOA	213	61	19157	8.84646	0.828334	0.0078298	0.00690611
GOTERM_BP_DIRECT	GO:0010043~response to zinc ion	5	2.34742	0.00058333	VCAM1, CA2, PTEN, LTA4H, SOD2	213	35	19157	12.8484	0.835583	0.00798594	0.00704384
GOTERM_BP_DIRECT	GO:0007611~learning or memory	6	2.8169	0.000613834	CHRNA7, CASP3, PTEN, EP300, MAPK1, EGFR	213	62	19157	8.70377	0.850399	0.00836653	0.00737953
GOTERM_BP_DIRECT	GO:2001240~negative regulation of extrinsic apoptotic signaling pathway in absence of ligand	5	2.34742	0.000650604	IL1B, BCL2, AKT1, TNF, MAP2K5	213	36	19157	12.4915	0.866496	0.00879025	0.00775327
GOTERM_BP_DIRECT	GO:0007095~mitotic G2 DNA damage checkpoint	5	2.34742	0.000650604	CDKN1A, PLK1, CHEK1, CDK1, ATM	213	36	19157	12.4915	0.866496	0.00879025	0.00775327
GOTERM_BP_DIRECT	GO:0006006~glucose metabolic process	6	2.8169	0.000660824	CPT1A, AKT1, MAPK14, TNF, GCK, INS	213	63	19157	8.56562	0.870654	0.00888952	0.00784082
GOTERM_BP_DIRECT	GO:0045725~positive regulation of glycogen biosynthetic process	4	1.87793	0.000672761	AKT1, IGF1, GCK, INS	213	16	19157	22.4847	0.875347	0.00889539	0.007846
GOTERM_BP_DIRECT	GO:0016572~histone phosphorylation	4	1.87793	0.000672761	CCNA2, CDK2, CDK1, ATM	213	16	19157	22.4847	0.875347	0.00889539	0.007846
GOTERM_BP_DIRECT	GO:1903351~cellular response to dopamine	4	1.87793	0.000672761	HDAC2, MAPK1, DRD1, MAPK3	213	16	19157	22.4847	0.875347	0.00889539	0.007846
GOTERM_BP_DIRECT	GO:0071361~cellular response to ethanol	4	1.87793	0.000672761	GLRA1, UGT1A1, PTEN, SOD2	213	16	19157	22.4847	0.875347	0.00889539	0.007846
GOTERM_BP_DIRECT	GO:1901215~negative regulation of neuron death	6	2.8169	0.000710456	GHR, GSK3B, STAT3, AKT1, PPARA, SIRT1	213	64	19157	8.43178	0.889079	0.00935384	0.00825036
GOTERM_BP_DIRECT	GO:0001996~positive regulation of heart rate by epinephrine-norepinephrine	3	1.40845	0.000720723	ADRA1D, ADRA1B, ADRA1A	213	4	19157	67.4542	0.892549	0.00940153	0.00829243
GOTERM_BP_DIRECT	GO:0090400~stress-induced premature senescence	3	1.40845	0.000720723	CDKN1A, MAPK14, SIRT1	213	4	19157	67.4542	0.892549	0.00940153	0.00829243
GOTERM_BP_DIRECT	GO:2001237~negative regulation of extrinsic apoptotic signaling pathway	5	2.34742	0.000723195	IL4, AR, GSTP1, IGF1, RELA	213	37	19157	12.1539	0.893368	0.00940153	0.00829243
GOTERM_BP_DIRECT	GO:0071560~cellular response to transforming growth factor beta stimulus	6	2.8169	0.000762823	HDAC2, TGFB1, CAV1, PDE3A, PDGFA, IGF1R	213	65	19157	8.30206	0.905681	0.00987521	0.00871023
GOTERM_BP_DIRECT	GO:0045597~positive regulation of cell differentiation	5	2.34742	0.000801332	GHR, GSK3B, AR, HSP90AB1, INS	213	38	19157	11.8341	0.916283	0.0101911	0.00898887
GOTERM_BP_DIRECT	GO:0031333~negative regulation of protein complex assembly	5	2.34742	0.000801332	GSK3B, EP300, RAF1, CRYAB, HDAC6	213	38	19157	11.8341	0.916283	0.0101911	0.00898887
GOTERM_BP_DIRECT	GO:0070371~ERK1 and ERK2 cascade	5	2.34742	0.000801332	CDK1, KDR, MAPK1, IGF1, MAPK3	213	38	19157	11.8341	0.916283	0.0101911	0.00898887
GOTERM_BP_DIRECT	GO:0001890~placenta development	5	2.34742	0.000801332	CDKN1B, HSP90AB1, PPARG, MAPK14, SOD1	213	38	19157	11.8341	0.916283	0.0101911	0.00898887
GOTERM_BP_DIRECT	GO:0050995~negative regulation of lipid catabolic process	4	1.87793	0.000810283	IL1B, ADORA1, TNF, INS	213	17	19157	21.1621	0.918572	0.0101911	0.00898887
GOTERM_BP_DIRECT	GO:0045987~positive regulation of smooth muscle contraction	4	1.87793	0.000810283	CHRM3, F2R, PTGS2, ADRA1A	213	17	19157	21.1621	0.918572	0.0101911	0.00898887
GOTERM_BP_DIRECT	GO:0033280~response to vitamin D	4	1.87793	0.000810283	TGFB1, CYP24A1, TYR, PTGS2	213	17	19157	21.1621	0.918572	0.0101911	0.00898887
GOTERM_BP_DIRECT	GO:1902476~chloride transmembrane transport	6	2.8169	0.000818019	GABRA2, GLRA1, GABRA1, GABRA5, GABRA3, CFTR	213	66	19157	8.17627	0.920499	0.0102468	0.00903795
GOTERM_BP_DIRECT	GO:0042632~cholesterol homeostasis	7	3.28638	0.000953652	CAV1, MTTP, APOA1, HMGCR, APOB, SIRT1, LDLR	213	102	19157	6.17228	0.947765	0.0116943	0.0103148
GOTERM_BP_DIRECT	GO:0046827~positive regulation of protein export from nucleus	4	1.87793	0.00096444	GSK3B, IL1B, MDM2, PRKACA	213	18	19157	19.9864	0.949482	0.0116943	0.0103148
GOTERM_BP_DIRECT	GO:0031065~positive regulation of histone deacetylation	4	1.87793	0.00096444	TGFB1, SIRT1, TP53, PML	213	18	19157	19.9864	0.949482	0.0116943	0.0103148
GOTERM_BP_DIRECT	GO:0051932~synaptic transmission, GABAergic	4	1.87793	0.00096444	GABRA2, GABRA1, GABRA5, GABRA3	213	18	19157	19.9864	0.949482	0.0116943	0.0103148
GOTERM_BP_DIRECT	GO:0038083~peptidyl-tyrosine autophosphorylation	4	1.87793	0.00096444	KDR, EGFR, IGF1R, MAPK3	213	18	19157	19.9864	0.949482	0.0116943	0.0103148
GOTERM_BP_DIRECT	GO:0060252~positive regulation of glial cell proliferation	4	1.87793	0.00096444	IL6, IL1B, TNF, EGFR	213	18	19157	19.9864	0.949482	0.0116943	0.0103148
GOTERM_BP_DIRECT	GO:0046889~positive regulation of lipid biosynthetic process	4	1.87793	0.00096444	AKT1, APOA1, PPARA, INS	213	18	19157	19.9864	0.949482	0.0116943	0.0103148
GOTERM_BP_DIRECT	GO:0097421~liver regeneration	5	2.34742	0.000975158	IL6, CPT1A, TGFB1, TNF, EGFR	213	40	19157	11.2424	0.951131	0.0116943	0.0103148
GOTERM_BP_DIRECT	GO:0042311~vasodilation	5	2.34742	0.000975158	NOS3, DRD1, TNF, EGFR, INS	213	40	19157	11.2424	0.951131	0.0116943	0.0103148
GOTERM_BP_DIRECT	GO:0001975~response to amphetamine	5	2.34742	0.000975158	HDAC2, DRD1, CALM1, ICAM1, SOD1	213	40	19157	11.2424	0.951131	0.0116943	0.0103148
GOTERM_BP_DIRECT	GO:0070555~response to interleukin-1	5	2.34742	0.000975158	GHR, IL1B, PRKCA, SELE, RELA	213	40	19157	11.2424	0.951131	0.0116943	0.0103148
GOTERM_BP_DIRECT	GO:0050729~positive regulation of inflammatory response	7	3.28638	0.00100345	NFKBIA, IL1B, AGTR1, TNF, TLR4, LDLR, EGFR	213	103	19157	6.11236	0.955231	0.0119872	0.0105731
GOTERM_BP_DIRECT	GO:0007267~cell-cell signaling	10	4.69484	0.00105291	AR, IL1B, ADORA1, PDGFA, ADRA1D, PGR, ADRA1B, ADRA1A, ESR2, INS	213	229	19157	3.92747	0.961589	0.0125296	0.0110515
GOTERM_BP_DIRECT	GO:0021766~hippocampus development	6	2.8169	0.00106901	NCOA1, GSK3B, HSD3B2, CASP3, HSD3B1, IGF1R	213	70	19157	7.70905	0.963457	0.0125554	0.0110742
GOTERM_BP_DIRECT	GO:1901796~regulation of signal transduction by p53 class mediator	5	2.34742	0.00107131	CHEK2, CHEK1, EP300, AKT1, ATM	213	41	19157	10.9682	0.963717	0.0125554	0.0110742
GOTERM_BP_DIRECT	GO:0032733~positive regulation of interleukin-10 production	5	2.34742	0.00107131	IL4, IL6, SYK, STAT3, TLR4	213	41	19157	10.9682	0.963717	0.0125554	0.0110742
GOTERM_BP_DIRECT	GO:0009409~response to cold	5	2.34742	0.00107131	CASP8, PPARG, FOS, ADRB2, SOD2	213	41	19157	10.9682	0.963717	0.0125554	0.0110742
GOTERM_BP_DIRECT	GO:0030889~negative regulation of B cell proliferation	4	1.87793	0.00113597	CDKN2A, CASP3, BTK, ATM	213	19	19157	18.9345	0.970303	0.0131637	0.0116107
GOTERM_BP_DIRECT	GO:0042326~negative regulation of phosphorylation	4	1.87793	0.00113597	CDKN1A, CDKN1B, CDKN2A, SIRT1	213	19	19157	18.9345	0.970303	0.0131637	0.0116107
GOTERM_BP_DIRECT	GO:0010744~positive regulation of macrophage derived foam cell differentiation	4	1.87793	0.00113597	MAPK9, AGTR1, APOB, NFKB1	213	19	19157	18.9345	0.970303	0.0131637	0.0116107
GOTERM_BP_DIRECT	GO:1901216~positive regulation of neuron death	5	2.34742	0.00117392	GSK3B, CASP8, BAD, ADORA1, FOS	213	42	19157	10.707	0.973596	0.0135022	0.0119094
GOTERM_BP_DIRECT	GO:0007566~embryo implantation	5	2.34742	0.00117392	IL1B, MMP2, PTGS2, MMP9, SOD1	213	42	19157	10.707	0.973596	0.0135022	0.0119094
GOTERM_BP_DIRECT	GO:0031622~positive regulation of fever generation	3	1.40845	0.00119244	IL1B, PTGS2, TNF	213	5	19157	53.9634	0.975068	0.0135143	0.01192
GOTERM_BP_DIRECT	GO:0042159~lipoprotein catabolic process	3	1.40845	0.00119244	ATM, APOB, LDLR	213	5	19157	53.9634	0.975068	0.0135143	0.01192
GOTERM_BP_DIRECT	GO:0072584~caveolin-mediated endocytosis	3	1.40845	0.00119244	CAV1, MAPK1, MAPK3	213	5	19157	53.9634	0.975068	0.0135143	0.01192
GOTERM_BP_DIRECT	GO:0071677~positive regulation of mononuclear cell migration	3	1.40845	0.00119244	IL4, TGFB1, TNF	213	5	19157	53.9634	0.975068	0.0135143	0.01192
GOTERM_BP_DIRECT	GO:0000187~activation of MAPK activity	6	2.8169	0.00129169	FPR1, CXCR4, IGF1, MAPK14, MAP2K5, SOD1	213	73	19157	7.39224	0.981668	0.0145327	0.0128183
GOTERM_BP_DIRECT	GO:0071300~cellular response to retinoic acid	6	2.8169	0.00129169	GSK3B, HDAC2, ATM, PPARG, TNF, SLC6A4	213	73	19157	7.39224	0.981668	0.0145327	0.0128183
GOTERM_BP_DIRECT	GO:0050901~leukocyte tethering or rolling	4	1.87793	0.00132559	SELP, VCAM1, SELE, TNF	213	20	19157	17.9878	0.983495	0.0147532	0.0130127
GOTERM_BP_DIRECT	GO:0045862~positive regulation of proteolysis	4	1.87793	0.00132559	HDAC2, CASP8, BAD, PLK1	213	20	19157	17.9878	0.983495	0.0147532	0.0130127
GOTERM_BP_DIRECT	GO:0010165~response to X-ray	4	1.87793	0.00132559	CDKN1A, RAD51, CASP3, TP53	213	20	19157	17.9878	0.983495	0.0147532	0.0130127
GOTERM_BP_DIRECT	GO:0008217~regulation of blood pressure	6	2.8169	0.00137302	NOS3, PPARG, SOD2, PTGS2, SOD1, PTGS1	213	74	19157	7.29235	0.98575	0.0152262	0.01343
GOTERM_BP_DIRECT	GO:0009749~response to glucose	6	2.8169	0.00145805	TGFB1, CDKN1B, BAD, CASP3, PTEN, RHOA	213	75	19157	7.19512	0.989051	0.0161115	0.0142108
GOTERM_BP_DIRECT	GO:0051402~neuron apoptotic process	5	2.34742	0.0015228	CASP3, BCL2, BAX, ATM, TP53	213	45	19157	9.99322	0.991041	0.016537	0.0145862
GOTERM_BP_DIRECT	GO:0034198~cellular response to amino acid starvation	5	2.34742	0.0015228	CDKN1A, LARS1, FAS, MAPK1, MAPK3	213	45	19157	9.99322	0.991041	0.016537	0.0145862
GOTERM_BP_DIRECT	GO:0009725~response to hormone	5	2.34742	0.0015228	NOS2, NOS3, TIMP2, TIMP1, ADRA1A	213	45	19157	9.99322	0.991041	0.016537	0.0145862
GOTERM_BP_DIRECT	GO:0045821~positive regulation of glycolytic process	4	1.87793	0.00153398	IGF1, HTR2A, HIF1A, INS	213	21	19157	17.1312	0.991346	0.016537	0.0145862
GOTERM_BP_DIRECT	GO:1902004~positive regulation of beta-amyloid formation	4	1.87793	0.00153398	CHRNA7, CASP3, TNF, RELA	213	21	19157	17.1312	0.991346	0.016537	0.0145862
GOTERM_BP_DIRECT	GO:0001659~temperature homeostasis	4	1.87793	0.00153398	STAT3, ADORA1, DRD1, HTR2A	213	21	19157	17.1312	0.991346	0.016537	0.0145862
GOTERM_BP_DIRECT	GO:1902894~negative regulation of pri-miRNA transcription from RNA polymerase II promoter	4	1.87793	0.00153398	TGFB1, PPARG, PPARA, RELA	213	21	19157	17.1312	0.991346	0.016537	0.0145862
GOTERM_BP_DIRECT	GO:0031623~receptor internalization	5	2.34742	0.00165354	GHR, ACHE, CXCL8, SYK, CAV1	213	46	19157	9.77597	0.994026	0.0177641	0.0156684
GOTERM_BP_DIRECT	GO:0030183~B cell differentiation	6	2.8169	0.00173647	IL4, VCAM1, IFNA1, IFNB1, EP300, JAK3	213	78	19157	6.91838	0.99538	0.0184976	0.0163154
GOTERM_BP_DIRECT	GO:0030225~macrophage differentiation	4	1.87793	0.00176179	CASP8, SIRT1, MMP9, VEGFA	213	22	19157	16.3525	0.995728	0.0184976	0.0163154
GOTERM_BP_DIRECT	GO:0045672~positive regulation of osteoclast differentiation	4	1.87793	0.00176179	CA2, FOS, TNF, PPARGC1B	213	22	19157	16.3525	0.995728	0.0184976	0.0163154
GOTERM_BP_DIRECT	GO:0055117~regulation of cardiac muscle contraction	4	1.87793	0.00176179	CALM1, ADRA1B, PRKACA, ADRA1A	213	22	19157	16.3525	0.995728	0.0184976	0.0163154
GOTERM_BP_DIRECT	GO:0051712~positive regulation of killing of cells of other organism	3	1.40845	0.00177562	FCER2, SYK, NOS2	213	6	19157	44.9695	0.995908	0.0184976	0.0163154
GOTERM_BP_DIRECT	GO:0003100~regulation of systemic arterial blood pressure by endothelin	3	1.40845	0.00177562	NOS3, ECE1, RHOA	213	6	19157	44.9695	0.995908	0.0184976	0.0163154
GOTERM_BP_DIRECT	GO:0061419~positive regulation of transcription from RNA polymerase II promoter in response to hypoxia	3	1.40845	0.00177562	HIF1A, TP53, VEGFA	213	6	19157	44.9695	0.995908	0.0184976	0.0163154
GOTERM_BP_DIRECT	GO:0032025~response to cobalt ion	3	1.40845	0.00177562	CASP9, CASP8, CASP3	213	6	19157	44.9695	0.995908	0.0184976	0.0163154
GOTERM_BP_DIRECT	GO:0033591~response to L-ascorbic acid	3	1.40845	0.00177562	GSTP1, CAT, SOD2	213	6	19157	44.9695	0.995908	0.0184976	0.0163154
GOTERM_BP_DIRECT	GO:0007595~lactation	5	2.34742	0.00179188	NCOA1, CAV1, HIF1A, SLC6A3, VEGFA	213	47	19157	9.56798	0.996109	0.0186043	0.0164095
GOTERM_BP_DIRECT	GO:0030512~negative regulation of transforming growth factor beta receptor signaling pathway	6	2.8169	0.00183739	CAV1, PIN1, PPARG, PPARA, SIRT1, TP53	213	79	19157	6.83081	0.996621	0.019013	0.01677
GOTERM_BP_DIRECT	GO:0010718~positive regulation of epithelial to mesenchymal transition	5	2.34742	0.00193804	IL6, TGFB2, HDAC2, TGFB1, IL1B	213	48	19157	9.36864	0.997526	0.0199877	0.0176297
GOTERM_BP_DIRECT	GO:0007166~cell surface receptor signaling pathway	11	5.16432	0.00198741	IFNB1, ERBB2, LEPR, MAPK1, CCL2, ADRB2, F2, MAPK14, EGFR, NTSR2, MAPK3	213	301	19157	3.28681	0.997878	0.0204288	0.0180188
GOTERM_BP_DIRECT	GO:0097746~regulation of blood vessel diameter	4	1.87793	0.00200964	ACE2, NOS3, AGTR1, ADRB2	213	23	19157	15.6416	0.998019	0.0205888	0.0181599
GOTERM_BP_DIRECT	GO:0045727~positive regulation of translation	6	2.8169	0.00205202	IL6, EIF6, ERBB2, MAPK1, RHOA, MAPK3	213	81	19157	6.66215	0.998263	0.0209536	0.0184817
GOTERM_BP_DIRECT	GO:0007049~cell cycle	12	5.6338	0.00217141	MDC1, CDKN2A, EP300, PIN1, MAPK1, BIRC5, AHR, MKI67, CDC25C, TP53, MAPK12, MAPK3	213	357	19157	3.02316	0.9988	0.0220998	0.0194927
GOTERM_BP_DIRECT	GO:0031954~positive regulation of protein autophosphorylation	4	1.87793	0.00227813	PDGFA, CALM1, INS, VEGFA	213	24	19157	14.9898	0.999138	0.0229594	0.0202508
GOTERM_BP_DIRECT	GO:2000378~negative regulation of reactive oxygen species metabolic process	4	1.87793	0.00227813	BCL2, CRYAB, HIF1A, TP53	213	24	19157	14.9898	0.999138	0.0229594	0.0202508
GOTERM_BP_DIRECT	GO:0070542~response to fatty acid	4	1.87793	0.00227813	PON1, CAT, PLAT, PTGS2	213	24	19157	14.9898	0.999138	0.0229594	0.0202508
GOTERM_BP_DIRECT	GO:0050890~cognition	5	2.34742	0.00242569	CHRM1, CHRNA7, ADORA1, TNF, INS	213	51	19157	8.81755	0.999455	0.0242883	0.021423
GOTERM_BP_DIRECT	GO:0010507~negative regulation of autophagy	5	2.34742	0.00242569	STAT3, LEPR, BCL2, AKT1, ADRA1A	213	51	19157	8.81755	0.999455	0.0242883	0.021423
GOTERM_BP_DIRECT	GO:0045760~positive regulation of action potential	3	1.40845	0.00246777	SCN5A, ADRA1A, TNF	213	7	19157	38.5453	0.999521	0.024472	0.0215851
GOTERM_BP_DIRECT	GO:0007435~salivary gland morphogenesis	3	1.40845	0.00246777	TGFB2, TGFB1, EGFR	213	7	19157	38.5453	0.999521	0.024472	0.0215851
GOTERM_BP_DIRECT	GO:0071455~cellular response to hyperoxia	3	1.40845	0.00246777	CAV1, FAS, PPARG	213	7	19157	38.5453	0.999521	0.024472	0.0215851
GOTERM_BP_DIRECT	GO:0070373~negative regulation of ERK1 and ERK2 cascade	6	2.8169	0.00253536	ACE2, PTPN1, GSTP1, PTEN, PIN1, TLR4	213	85	19157	6.34863	0.999612	0.025062	0.0221054
GOTERM_BP_DIRECT	GO:0040014~regulation of multicellular organism growth	4	1.87793	0.00256783	GHR, STAT3, IGF1, SOD1	213	25	19157	14.3902	0.999649	0.0252218	0.0222463
GOTERM_BP_DIRECT	GO:0097194~execution phase of apoptosis	4	1.87793	0.00256783	CASP9, CASP8, CASP3, AKT1	213	25	19157	14.3902	0.999649	0.0252218	0.0222463
GOTERM_BP_DIRECT	GO:0050714~positive regulation of protein secretion	5	2.34742	0.00260537	ACHE, TGFB2, TGFB1, IGF1, INS	213	52	19157	8.64798	0.999688	0.0255095	0.0225002
GOTERM_BP_DIRECT	GO:0034605~cellular response to heat	5	2.34742	0.00279397	CDKN1A, HDAC2, HSP90AB1, PRKACA, PTGS2	213	53	19157	8.48481	0.999826	0.0272698	0.0240528
GOTERM_BP_DIRECT	GO:0007399~nervous system development	12	5.6338	0.00285499	CHRM2, ACHE, CHRM3, CHRM1, STAT3, PTEN, ADORA1, FN1, EP300, FOS, APOB, VEGFA	213	370	19157	2.91694	0.999856	0.0277778	0.0245008
GOTERM_BP_DIRECT	GO:0007094~mitotic spindle assembly checkpoint	4	1.87793	0.00287928	PLK1, BIRC5, ATM, BUB1	213	26	19157	13.8368	0.999866	0.0279263	0.0246318
GOTERM_BP_DIRECT	GO:0007188~adenylate cyclase-modulating G-protein coupled receptor signaling pathway	5	2.34742	0.00299171	CHRM2, FPR1, ADRA1D, ADRB2, ADRA1B	213	54	19157	8.32768	0.999906	0.0287464	0.0253552
GOTERM_BP_DIRECT	GO:0019233~sensory perception of pain	5	2.34742	0.00299171	MAPK1, CCL2, OPRM1, PTGS2, MAPK3	213	54	19157	8.32768	0.999906	0.0287464	0.0253552
GOTERM_BP_DIRECT	GO:0034644~cellular response to UV	5	2.34742	0.00299171	CASP9, EP300, BAX, PTGS2, TP53	213	54	19157	8.32768	0.999906	0.0287464	0.0253552
GOTERM_BP_DIRECT	GO:0007613~memory	6	2.8169	0.00309643	CHRNA7, PTEN, DRD1, HTR2A, PTGS2, SLC6A4	213	89	19157	6.0633	0.999932	0.0296606	0.0261615
GOTERM_BP_DIRECT	GO:0071230~cellular response to amino acid stimulus	5	2.34742	0.0031988	GLRA1, LARS1, MMP2, TNF, EGFR	213	55	19157	8.17627	0.99995	0.0300782	0.0265299
GOTERM_BP_DIRECT	GO:0031667~response to nutrient levels	5	2.34742	0.0031988	GH1, CPT1A, PON1, TNF, SOD1	213	55	19157	8.17627	0.99995	0.0300782	0.0265299
GOTERM_BP_DIRECT	GO:0048873~homeostasis of number of cells within a tissue	4	1.87793	0.003213	NOS3, F2R, BCL2, BAX	213	27	19157	13.3243	0.999953	0.0300782	0.0265299
GOTERM_BP_DIRECT	GO:0051968~positive regulation of synaptic transmission, glutamatergic	4	1.87793	0.003213	CCL2, DRD1, PTGS2, EGFR	213	27	19157	13.3243	0.999953	0.0300782	0.0265299
GOTERM_BP_DIRECT	GO:0007214~gamma-aminobutyric acid signaling pathway	4	1.87793	0.003213	GABRA2, GABRA1, GABRA5, GABRA3	213	27	19157	13.3243	0.999953	0.0300782	0.0265299
GOTERM_BP_DIRECT	GO:0046686~response to cadmium ion	4	1.87793	0.003213	CDKN1B, CAT, CDK1, SOD2	213	27	19157	13.3243	0.999953	0.0300782	0.0265299
GOTERM_BP_DIRECT	GO:0051346~negative regulation of hydrolase activity	3	1.40845	0.00326642	NOS3, LEPR, APOA1	213	8	19157	33.7271	0.99996	0.0300782	0.0265299
GOTERM_BP_DIRECT	GO:0033210~leptin-mediated signaling pathway	3	1.40845	0.00326642	STAT3, LEPR, SIRT1	213	8	19157	33.7271	0.99996	0.0300782	0.0265299
GOTERM_BP_DIRECT	GO:0022898~regulation of transmembrane transporter activity	3	1.40845	0.00326642	ACE2, BCL2, INS	213	8	19157	33.7271	0.99996	0.0300782	0.0265299
GOTERM_BP_DIRECT	GO:0044321~response to leptin	3	1.40845	0.00326642	STAT3, LEPR, SIRT1	213	8	19157	33.7271	0.99996	0.0300782	0.0265299
GOTERM_BP_DIRECT	GO:0060736~prostate gland growth	3	1.40845	0.00326642	AR, PTEN, CYP19A1	213	8	19157	33.7271	0.99996	0.0300782	0.0265299
GOTERM_BP_DIRECT	GO:0010883~regulation of lipid storage	3	1.40845	0.00326642	CPT1A, PPARA, SIRT1	213	8	19157	33.7271	0.99996	0.0300782	0.0265299
GOTERM_BP_DIRECT	GO:0010544~negative regulation of platelet activation	3	1.40845	0.00326642	NOS3, PDGFA, F2	213	8	19157	33.7271	0.99996	0.0300782	0.0265299
GOTERM_BP_DIRECT	GO:0018108~peptidyl-tyrosine phosphorylation	7	3.28638	0.00353044	SYK, ERBB2, BTK, KDR, JAK3, EGFR, MAP2K5	213	132	19157	4.76949	0.999982	0.0321981	0.0283997
GOTERM_BP_DIRECT	GO:0032967~positive regulation of collagen biosynthetic process	4	1.87793	0.00356947	HDAC2, TGFB1, F2R, F2	213	28	19157	12.8484	0.999984	0.0321981	0.0283997
GOTERM_BP_DIRECT	GO:0035307~positive regulation of protein dephosphorylation	4	1.87793	0.00356947	TGFB1, ADORA1, PIN1, CALM1	213	28	19157	12.8484	0.999984	0.0321981	0.0283997
GOTERM_BP_DIRECT	GO:0098664~G-protein coupled serotonin receptor signaling pathway	4	1.87793	0.00356947	CHRM2, CHRM3, CHRM1, HTR2A	213	28	19157	12.8484	0.999984	0.0321981	0.0283997
GOTERM_BP_DIRECT	GO:0090200~positive regulation of release of cytochrome c from mitochondria	4	1.87793	0.00356947	BAD, BAX, TP53, MMP9	213	28	19157	12.8484	0.999984	0.0321981	0.0283997
GOTERM_BP_DIRECT	GO:0035987~endodermal cell differentiation	4	1.87793	0.00356947	ITGB5, MMP2, FN1, MMP9	213	28	19157	12.8484	0.999984	0.0321981	0.0283997
GOTERM_BP_DIRECT	GO:1902042~negative regulation of extrinsic apoptotic signaling pathway via death domain receptors	4	1.87793	0.00356947	GSK3B, NOS3, RAF1, ICAM1	213	28	19157	12.8484	0.999984	0.0321981	0.0283997
GOTERM_BP_DIRECT	GO:0045599~negative regulation of fat cell differentiation	5	2.34742	0.00387828	IL6, TGFB1, SOD2, SIRT1, TNF	213	58	19157	7.75336	0.999994	0.0346803	0.0305891
GOTERM_BP_DIRECT	GO:0008286~insulin receptor signaling pathway	5	2.34742	0.00387828	GSK3B, PTPN1, AKT1, IGF1R, INS	213	58	19157	7.75336	0.999994	0.0346803	0.0305891
GOTERM_BP_DIRECT	GO:0071363~cellular response to growth factor stimulus	5	2.34742	0.00387828	ERBB2, CAT, MDM2, HTR3A, MAP2K5	213	58	19157	7.75336	0.999994	0.0346803	0.0305891
GOTERM_BP_DIRECT	GO:0043029~T cell homeostasis	4	1.87793	0.00394918	TGFB1, CASP3, BCL2, JAK3	213	29	19157	12.4054	0.999995	0.0351114	0.0309693
GOTERM_BP_DIRECT	GO:0010033~response to organic substance	4	1.87793	0.00394918	TIMP2, TIMP1, RELA, SOD1	213	29	19157	12.4054	0.999995	0.0351114	0.0309693
GOTERM_BP_DIRECT	GO:0051149~positive regulation of muscle cell differentiation	3	1.40845	0.00416915	MDM2, MAPK14, MAPK12	213	9	19157	29.9797	0.999998	0.0368552	0.0325074
GOTERM_BP_DIRECT	GO:0060020~Bergmann glial cell differentiation	3	1.40845	0.00416915	MAPK1, MAPK3, GFAP	213	9	19157	29.9797	0.999998	0.0368552	0.0325074
GOTERM_BP_DIRECT	GO:0001662~behavioral fear response	4	1.87793	0.00435255	DPP4, GABRA5, BCL2, DRD1	213	30	19157	11.9919	0.999999	0.0378281	0.0333655
GOTERM_BP_DIRECT	GO:0045840~positive regulation of mitotic nuclear division	4	1.87793	0.00435255	IL1B, IGF1, TNF, INS	213	30	19157	11.9919	0.999999	0.0378281	0.0333655
GOTERM_BP_DIRECT	GO:0097193~intrinsic apoptotic signaling pathway	4	1.87793	0.00435255	CDKN1A, BAD, BAX, TP53	213	30	19157	11.9919	0.999999	0.0378281	0.0333655
GOTERM_BP_DIRECT	GO:0051281~positive regulation of release of sequestered calcium ion into cytosol	4	1.87793	0.00435255	F2R, BAX, DRD1, F2	213	30	19157	11.9919	0.999999	0.0378281	0.0333655
GOTERM_BP_DIRECT	GO:0010800~positive regulation of peptidyl-threonine phosphorylation	4	1.87793	0.00435255	TGFB1, PLK1, MAPK1, CALM1	213	30	19157	11.9919	0.999999	0.0378281	0.0333655
GOTERM_BP_DIRECT	GO:0006694~steroid biosynthetic process	4	1.87793	0.00435255	HSD3B2, CYP21A2, HSD3B1, CYP19A1	213	30	19157	11.9919	0.999999	0.0378281	0.0333655
GOTERM_BP_DIRECT	GO:0051592~response to calcium ion	5	2.34742	0.00464936	BAD, CAV1, MTTP, CALM1, EGFR	213	61	19157	7.37205	0.999999	0.0402944	0.0355409
GOTERM_BP_DIRECT	GO:0043278~response to morphine	4	1.87793	0.00478002	GHR, MDM2, CXCR4, RELA	213	31	19157	11.605	1	0.0405189	0.0357388
GOTERM_BP_DIRECT	GO:0042327~positive regulation of phosphorylation	4	1.87793	0.00478002	AR, PPARGC1B, EGFR, VEGFA	213	31	19157	11.605	1	0.0405189	0.0357388
GOTERM_BP_DIRECT	GO:0051881~regulation of mitochondrial membrane potential	4	1.87793	0.00478002	BCL2, BAX, SOD2, SOD1	213	31	19157	11.605	1	0.0405189	0.0357388
GOTERM_BP_DIRECT	GO:0045931~positive regulation of mitotic cell cycle	4	1.87793	0.00478002	CCNB1, MDM2, BIRC5, PRKCA	213	31	19157	11.605	1	0.0405189	0.0357388
GOTERM_BP_DIRECT	GO:2001235~positive regulation of apoptotic signaling pathway	4	1.87793	0.00478002	MAPK9, IFNB1, PTEN, FAS	213	31	19157	11.605	1	0.0405189	0.0357388
GOTERM_BP_DIRECT	GO:0043085~positive regulation of catalytic activity	4	1.87793	0.00478002	CAV1, BCL2, PIK3CG, SOD1	213	31	19157	11.605	1	0.0405189	0.0357388
GOTERM_BP_DIRECT	GO:0048147~negative regulation of fibroblast proliferation	4	1.87793	0.00478002	GSTP1, BAX, SOD2, TP53	213	31	19157	11.605	1	0.0405189	0.0357388
GOTERM_BP_DIRECT	GO:0016239~positive regulation of macroautophagy	4	1.87793	0.00478002	IL4, KDR, HIF1A, SIRT1	213	31	19157	11.605	1	0.0405189	0.0357388
GOTERM_BP_DIRECT	GO:0071346~cellular response to interferon-gamma	6	2.8169	0.0048834	NOS2, STAT1, CCL2, TNF, TLR4, ICAM1	213	99	19157	5.45085	1	0.0412821	0.036412
GOTERM_BP_DIRECT	GO:0045792~negative regulation of cell size	3	1.40845	0.00517358	PTEN, AKT1, RHOA	213	10	19157	26.9817	1	0.0431457	0.0380558
GOTERM_BP_DIRECT	GO:0007567~parturition	3	1.40845	0.00517358	PTGFR, HPGD, MMP2	213	10	19157	26.9817	1	0.0431457	0.0380558
GOTERM_BP_DIRECT	GO:0050665~hydrogen peroxide biosynthetic process	3	1.40845	0.00517358	MAOB, SOD2, SOD1	213	10	19157	26.9817	1	0.0431457	0.0380558
GOTERM_BP_DIRECT	GO:0042420~dopamine catabolic process	3	1.40845	0.00517358	MAOB, MAOA, SLC6A3	213	10	19157	26.9817	1	0.0431457	0.0380558
GOTERM_BP_DIRECT	GO:0060397~JAK-STAT cascade involved in growth hormone signaling pathway	3	1.40845	0.00517358	PTPN1, STAT3, JAK3	213	10	19157	26.9817	1	0.0431457	0.0380558
GOTERM_BP_DIRECT	GO:0002931~response to ischemia	5	2.34742	0.00521695	CASP9, CAV1, BCL2, AKT1, TP53	213	63	19157	7.13801	1	0.0432741	0.038169
GOTERM_BP_DIRECT	GO:0030168~platelet activation	5	2.34742	0.00521695	IL6, SYK, F2R, F2, MAPK14	213	63	19157	7.13801	1	0.0432741	0.038169
GOTERM_BP_DIRECT	GO:0040018~positive regulation of multicellular organism growth	4	1.87793	0.00523197	GHR, GH1, BCL2, SLC6A3	213	32	19157	11.2424	1	0.0432827	0.0381766
GOTERM_BP_DIRECT	GO:0032731~positive regulation of interleukin-1 beta production	5	2.34742	0.00551738	IL6, CASP8, STAT3, TNF, TLR4	213	64	19157	7.02648	1	0.045401	0.040045
GOTERM_BP_DIRECT	GO:0042102~positive regulation of T cell proliferation	5	2.34742	0.00551738	IL4, IL6, VCAM1, IL1B, JAK3	213	64	19157	7.02648	1	0.045401	0.040045
GOTERM_BP_DIRECT	GO:0043388~positive regulation of DNA binding	4	1.87793	0.00570879	PPARG, IGF1, CALM1, MMP9	213	33	19157	10.9017	1	0.0462382	0.0407835
GOTERM_BP_DIRECT	GO:0043542~endothelial cell migration	4	1.87793	0.00570879	DPP4, NOS3, PTEN, RHOA	213	33	19157	10.9017	1	0.0462382	0.0407835
GOTERM_BP_DIRECT	GO:0060045~positive regulation of cardiac muscle cell proliferation	4	1.87793	0.00570879	CCNB1, CDK1, MAPK1, MAPK14	213	33	19157	10.9017	1	0.0462382	0.0407835
GOTERM_BP_DIRECT	GO:0007190~activation of adenylate cyclase activity	4	1.87793	0.00570879	DRD1, ADRB2, CALM1, RAF1	213	33	19157	10.9017	1	0.0462382	0.0407835
GOTERM_BP_DIRECT	GO:0045648~positive regulation of erythrocyte differentiation	4	1.87793	0.00570879	STAT1, STAT3, MAPK14, HIF1A	213	33	19157	10.9017	1	0.0462382	0.0407835
GOTERM_BP_DIRECT	GO:0045737~positive regulation of cyclin-dependent protein serine/threonine kinase activity	4	1.87793	0.00570879	CCNB1, CDKN1B, AKT1, EGFR	213	33	19157	10.9017	1	0.0462382	0.0407835
GOTERM_BP_DIRECT	GO:0070059~intrinsic apoptotic signaling pathway in response to endoplasmic reticulum stress	4	1.87793	0.00621082	BCL2, BAX, TP53, PML	213	34	19157	10.5811	1	0.0494204	0.0435902
GOTERM_BP_DIRECT	GO:0051482~positive regulation of cytosolic calcium ion concentration involved in phospholipase C-activating G-protein coupled signaling pathway	4	1.87793	0.00621082	F2R, GPR55, AGTR1, DRD1	213	34	19157	10.5811	1	0.0494204	0.0435902
GOTERM_BP_DIRECT	GO:0070723~response to cholesterol	3	1.40845	0.00627738	F7, TGFB1, HMGCR	213	11	19157	24.5288	1	0.0494204	0.0435902
GOTERM_BP_DIRECT	GO:0045922~negative regulation of fatty acid metabolic process	3	1.40845	0.00627738	NCOR1, UGT1A1, INS	213	11	19157	24.5288	1	0.0494204	0.0435902
GOTERM_BP_DIRECT	GO:0071492~cellular response to UV-A	3	1.40845	0.00627738	MMP2, TIMP1, MMP9	213	11	19157	24.5288	1	0.0494204	0.0435902
GOTERM_BP_DIRECT	GO:0045348~positive regulation of MHC class II biosynthetic process	3	1.40845	0.00627738	IL4, SIRT1, TLR4	213	11	19157	24.5288	1	0.0494204	0.0435902
GOTERM_BP_DIRECT	GO:0030193~regulation of blood coagulation	3	1.40845	0.00627738	CAV1, F2R, F2	213	11	19157	24.5288	1	0.0494204	0.0435902
GOTERM_BP_DIRECT	GO:0071803~positive regulation of podosome assembly	3	1.40845	0.00627738	MAPK9, TNF, RHOA	213	11	19157	24.5288	1	0.0494204	0.0435902
GOTERM_BP_DIRECT	GO:0071223~cellular response to lipoteichoic acid	3	1.40845	0.00627738	MAPK14, TLR4, RELA	213	11	19157	24.5288	1	0.0494204	0.0435902
GOTERM_BP_DIRECT	GO:1900015~regulation of cytokine production involved in inflammatory response	3	1.40845	0.00627738	NOS2, MAPK14, BAP1	213	11	19157	24.5288	1	0.0494204	0.0435902
GOTERM_BP_DIRECT	GO:0010389~regulation of G2/M transition of mitotic cell cycle	3	1.40845	0.00627738	CDKN1A, CDKN2A, CDK2	213	11	19157	24.5288	1	0.0494204	0.0435902
GOTERM_BP_DIRECT	GO:0010595~positive regulation of endothelial cell migration	5	2.34742	0.00648746	KDR, AKT1, PRKCA, PIK3CG, VEGFA	213	67	19157	6.71186	1	0.0509447	0.0449347
GOTERM_BP_DIRECT	GO:0065003~macromolecular complex assembly	7	3.28638	0.006551	CCNB1, MDM2, CDK1, FAS, TP53, PML, MAPK3	213	150	19157	4.19715	1	0.0513134	0.04526
GOTERM_BP_DIRECT	GO:0002027~regulation of heart rate	4	1.87793	0.00673839	MDM2, SCN5A, CALM1, PRKACA	213	35	19157	10.2787	1	0.0521215	0.0459727
GOTERM_BP_DIRECT	GO:0034612~response to tumor necrosis factor	4	1.87793	0.00673839	CASP8, CASP3, PTGS2, SELE	213	35	19157	10.2787	1	0.0521215	0.0459727
GOTERM_BP_DIRECT	GO:0000077~DNA damage checkpoint	4	1.87793	0.00673839	CHEK2, CHEK1, ATM, MAPK14	213	35	19157	10.2787	1	0.0521215	0.0459727
GOTERM_BP_DIRECT	GO:0030522~intracellular receptor signaling pathway	4	1.87793	0.00673839	AR, STAT3, AHR, PPARA	213	35	19157	10.2787	1	0.0521215	0.0459727
GOTERM_BP_DIRECT	GO:0048678~response to axon injury	4	1.87793	0.00673839	CDK1, BAX, SOD2, SOD1	213	35	19157	10.2787	1	0.0521215	0.0459727
GOTERM_BP_DIRECT	GO:0008360~regulation of cell shape	7	3.28638	0.00719536	KDR, FN1, CCL2, F2, RHOA, ICAM1, VEGFA	213	153	19157	4.11485	1	0.0555173	0.0489679
GOTERM_BP_DIRECT	GO:0006641~triglyceride metabolic process	4	1.87793	0.00729183	CPT1A, CAV1, MTTP, CAT	213	36	19157	9.99322	1	0.0561217	0.049501
GOTERM_BP_DIRECT	GO:0032495~response to muramyl dipeptide	3	1.40845	0.00747823	NFKBIA, MAPK14, RELA	213	12	19157	22.4847	1	0.056296	0.0496547
GOTERM_BP_DIRECT	GO:0045579~positive regulation of B cell differentiation	3	1.40845	0.00747823	SYK, BAD, BTK	213	12	19157	22.4847	1	0.056296	0.0496547
GOTERM_BP_DIRECT	GO:0010269~response to selenium ion	3	1.40845	0.00747823	MAOB, APOB, SOD2	213	12	19157	22.4847	1	0.056296	0.0496547
GOTERM_BP_DIRECT	GO:0043117~positive regulation of vascular permeability	3	1.40845	0.00747823	TGFB1, PDE3A, VEGFA	213	12	19157	22.4847	1	0.056296	0.0496547
GOTERM_BP_DIRECT	GO:0042136~neurotransmitter biosynthetic process	3	1.40845	0.00747823	ACHE, SLC6A3, SLC6A4	213	12	19157	22.4847	1	0.056296	0.0496547
GOTERM_BP_DIRECT	GO:2000273~positive regulation of receptor activity	3	1.40845	0.00747823	HDAC2, HIF1A, HDAC6	213	12	19157	22.4847	1	0.056296	0.0496547
GOTERM_BP_DIRECT	GO:0045475~locomotor rhythm	3	1.40845	0.00747823	NCOA2, NCOR1, PTEN	213	12	19157	22.4847	1	0.056296	0.0496547
GOTERM_BP_DIRECT	GO:0095500~acetylcholine receptor signaling pathway	3	1.40845	0.00747823	ACHE, CHRM3, CHRNA7	213	12	19157	22.4847	1	0.056296	0.0496547
GOTERM_BP_DIRECT	GO:0050927~positive regulation of positive chemotaxis	3	1.40845	0.00747823	F7, KDR, VEGFA	213	12	19157	22.4847	1	0.056296	0.0496547
GOTERM_BP_DIRECT	GO:0008584~male gonad development	6	2.8169	0.00758308	NCOA1, AR, TGFB2, BCL2, PDGFA, ESR1	213	110	19157	4.90576	1	0.0569467	0.0502287
GOTERM_BP_DIRECT	GO:0010977~negative regulation of neuron projection development	5	2.34742	0.00794802	HDAC2, PTEN, MDM2, RHOA, GFAP	213	71	19157	6.33373	1	0.0595428	0.0525185
GOTERM_BP_DIRECT	GO:0006821~chloride transport	5	2.34742	0.00834414	GABRA2, GLRA1, GABRA1, GABRA5, CFTR	213	72	19157	6.24576	1	0.0623593	0.0550028
GOTERM_BP_DIRECT	GO:0006629~lipid metabolic process	8	3.75587	0.00838023	ATP5F1B, MTTP, PDE3A, DPEP1, PPARG, LTA4H, CYP3A4, LDLR	213	207	19157	3.4759	1	0.0624782	0.0551076
GOTERM_BP_DIRECT	GO:0050919~negative chemotaxis	4	1.87793	0.00847742	DPP4, PDGFA, APOA1, RHOA	213	38	19157	9.46726	1	0.0625994	0.0552145
GOTERM_BP_DIRECT	GO:0048469~cell maturation	4	1.87793	0.00847742	BTK, KDR, PPARG, VEGFA	213	38	19157	9.46726	1	0.0625994	0.0552145
GOTERM_BP_DIRECT	GO:0010634~positive regulation of epithelial cell migration	4	1.87793	0.00847742	TGFB2, JUN, HIF1A, HDAC6	213	38	19157	9.46726	1	0.0625994	0.0552145
GOTERM_BP_DIRECT	GO:0042789~mRNA transcription from RNA polymerase II promoter	4	1.87793	0.00847742	NCOA1, RXRA, STAT3, PPARG	213	38	19157	9.46726	1	0.0625994	0.0552145
GOTERM_BP_DIRECT	GO:0051974~negative regulation of telomerase activity	3	1.40845	0.00877389	PPARG, TP53, PML	213	13	19157	20.7551	1	0.0634262	0.0559438
GOTERM_BP_DIRECT	GO:0043568~positive regulation of insulin-like growth factor receptor signaling pathway	3	1.40845	0.00877389	GH1, AR, IGF1	213	13	19157	20.7551	1	0.0634262	0.0559438
GOTERM_BP_DIRECT	GO:0019430~removal of superoxide radicals	3	1.40845	0.00877389	NOS3, SOD2, SOD1	213	13	19157	20.7551	1	0.0634262	0.0559438
GOTERM_BP_DIRECT	GO:0061029~eyelid development in camera-type eye	3	1.40845	0.00877389	HDAC2, JUN, EGFR	213	13	19157	20.7551	1	0.0634262	0.0559438
GOTERM_BP_DIRECT	GO:0046902~regulation of mitochondrial membrane permeability	3	1.40845	0.00877389	BAD, STAT3, BCL2	213	13	19157	20.7551	1	0.0634262	0.0559438
GOTERM_BP_DIRECT	GO:0048546~digestive tract morphogenesis	3	1.40845	0.00877389	BCL2, HIF1A, EGFR	213	13	19157	20.7551	1	0.0634262	0.0559438
GOTERM_BP_DIRECT	GO:0060396~growth hormone receptor signaling pathway	3	1.40845	0.00877389	GHR, GH1, STAT3	213	13	19157	20.7551	1	0.0634262	0.0559438
GOTERM_BP_DIRECT	GO:0060134~prepulse inhibition	3	1.40845	0.00877389	PTEN, DRD1, SLC6A3	213	13	19157	20.7551	1	0.0634262	0.0559438
GOTERM_BP_DIRECT	GO:0010745~negative regulation of macrophage derived foam cell differentiation	3	1.40845	0.00877389	NFKBIA, PPARG, PPARA	213	13	19157	20.7551	1	0.0634262	0.0559438
GOTERM_BP_DIRECT	GO:0046326~positive regulation of glucose import	4	1.87793	0.0091101	AKT1, IGF1, MAPK14, INS	213	39	19157	9.22451	1	0.0657032	0.0579522
GOTERM_BP_DIRECT	GO:0016477~cell migration	9	4.22535	0.00913773	TGFB2, TGFB1, ITGB5, MMP2, PTEN, CDK1, KDR, RHOA, PIK3CG	213	263	19157	3.07776	1	0.0657491	0.0579927
GOTERM_BP_DIRECT	GO:0032092~positive regulation of protein binding	5	2.34742	0.00917468	GSK3B, HSP90AB1, CAV1, EP300, PIN1	213	74	19157	6.07696	1	0.0658619	0.0580921
GOTERM_BP_DIRECT	GO:0043537~negative regulation of blood vessel endothelial cell migration	4	1.87793	0.00976969	TGFB1, GADD45A, PPARG, TNF	213	40	19157	8.9939	1	0.0698093	0.0615739
GOTERM_BP_DIRECT	GO:0048286~lung alveolus development	4	1.87793	0.00976969	TGFB1, KDR, PDGFA, PGR	213	40	19157	8.9939	1	0.0698093	0.0615739
GOTERM_BP_DIRECT	GO:0045820~negative regulation of glycolytic process	3	1.40845	0.0101621	NCOR1, STAT3, PPARA	213	14	19157	19.2726	1	0.071621	0.0631718
GOTERM_BP_DIRECT	GO:0098761~cellular response to interleukin-7	3	1.40845	0.0101621	ATP5F1B, BTK, P4HB	213	14	19157	19.2726	1	0.071621	0.0631718
[truncated: 402 more rows]

## Sheet: pathway BBID
Category	Term	Count	%	PValue	Genes	List Total	Pop Hits	Pop Total	Fold Enrichment	Bonferroni	Benjamini	FDR
[truncated: 12 more rows]

[truncated: 4 more sheets: BAIOCARTA, KEGG pathway, Sheet10, Sheet11]
